# Supplementary material for: Determining the role of novel metabolic pathways in driving intracranial pressure reduction after weight loss
Source: Brain Commun. 2023 Oct 18;5(5):fcad272. doi: 10.1093/braincomms/fcad272 (PMC10608960; doi:10.1093/braincomms/fcad272)
Supplement: fcad272_Supplementary_Data [file fcad272_supplementary_data.zip › Supplementary Tables.xlsx]

## Sheet: Supplementary Table 1
SUPPLEMENTARY TABLE 1: Fortisip (1.5kcal/ml) composition
Macro Nutrients
Nutrients	Unit	per 100ml
Energy	kcal	150
Energy	kJ	625
Protein	g	5.9
Nitrogen	g	0.9
Protein	% of total energy	16
Carbohydrate	g	18.4
Polysaccharides (Neutral)	g (g)	11.3 (16.9)
Sugars (Neutral)	g (g)	6.7 (1.1)
Lactose	g	<0.025
Carbohydrate	% of total energy	49
Fat	g	5.8
Saturates (Chocolate)	g (g)	0.6 (0.7)
Monounsaturates	g	3.5
Polyunsaturates	g	1.7
Fat	% of total energy	35
Fibre (Chocolate)	g (g)	0.0 (0.3)
Fibre	% of total energy	0
Vitamins
Nutrients	Unit	per 100ml
Vitamin A	µg	123
Vitamin D	µg	1.1
Vitamin E	mg (α-TE)	1.9
Vitamin K	µg	8
Thiamin	mg	0.23
Riboflavin	mg	0.24
Niacin	mg (mg NE)	1.3 (2.7)
Pantothenic Acid	mg	0.8
Vitamin B6	mg	0.26
Folic Acid	µg	40
Vitamin B12	µg	0.32
Biotin	µg	6
Vitamin C	mg	15
Minerals
Nutrients	Unit	per 100ml
Sodium	mg (mmol)	90 (3.9)
Potassium	mg (mmol)	159 (4.1)
Chloride	mg (mmol)	87 (2.5)
Calcium	mg (mmol)	91 (2.3)
Phosphorus	mg (mmol)	78 (2.5)
Magnesium	mg (mmol)	23 (0.9)
Iron	mg	2.4
Zinc	mg	1.8
Copper	mg	0.27
Manganese	mg	0.5
Fluoride	mg	0.15
Molybdenum	µg	15
Selenium	µg	8.6
Chromium (Chocolate)	µg (µg)	10 (15)
Iodine	µg	20
Other Nutrient Information
Nutrients	Unit	per 100ml
Carotenoids	mg (µg RE)	0.30 (27)
Choline	mg	55
Water	g	78
Osmolarity (Neutral)	(mOsmol/l)	455 (325)
Potential Renal Solute Load	(mOsmol/l)	465
pH		6.7

## Sheet: Supplementary Table 2
SUPPLEMENTARY TABLE 2: Metabolic changes observed across time during a meal stimulation test for composed of timepoint matched IIH patients before surgery (one-way repeated measures ANOVA (q<0.05))
IDX	Assay	Adjusted p-value	m/z	Retention time (s)	Metabolite	Metabolite class	Trend (from T=0 to T=120)	Metabolite annotation method
FT13412	HILIC POS	0.0050101	512.376	314.955	N-pentacosanoyl taurine	Acyl amino acid	Increase	MS1
FT01103	LIPIDS NEG	0.0027976	284.223	123.07	Myristoylglycine	Acyl amino acid	Decrease	MS1
FT01930	LIPIDS NEG	0.0017065	352.286	242.693	N-oleoyl alanine||N-palmitoyl proline	Acyl amino acid	Decrease	MS1
FT02243	LIPIDS NEG	2.4187e-06	382.222	212.218	N-Jasmonoylisoleucine	Acyl amino acid	Decrease	MS1
FT02321	LIPIDS NEG	0.0043708	386.237	94.4996	N-linoleoyl taurine	Acyl amino acid	Decrease	MS1
FT02327	LIPIDS NEG	1.2355e-05	388.253	132.862	N-oleoyl taurine	Acyl amino acid	Decrease	MS1
FT04051	LIPIDS POS	2.6211e-05	373.314	106.969	N-stearoyl serine	Acyl amino acid	Decrease	MS1
FT06372	LIPIDS POS	0.018144	464.376	325.995	N-tricosanoyl taurine	Acyl amino acid	Decrease	MS1
FT07096	HILIC POS	3.5453e-05	242.078	424.156	Acetylcarnitine	Acyl carnitine	Decrease	MS1
FT07626	HILIC POS	0.0024374	258.17	291.853	Hexenoylcarnitine	Acyl carnitine	Decrease	MS1
FT07918	HILIC POS	0.00050155	270.131	422.809	Hydroxybutyrylcarnitine	Acyl carnitine	Decrease	MS1
FT08488	HILIC POS	2.2601e-21	291.155	323.764	Glutaconylcarnitine	Acyl carnitine	Decrease	MS1
FT09731	HILIC POS	6.6833e-09	333.246	300.683	Hydroxydecanoyl carnitine||Keto-decanoylcarnitine	Acyl carnitine	Decrease	MS1
FT10201	HILIC POS	0.0003132	346.222	337.875	O-sebacoylcarnitine	Acyl carnitine	Decrease	MS1
FT01400	LIPIDS POS	0.029146	246.17	34.9913	Isovalerylcarnitine||Valerylcarnitine	Acyl carnitine	Increase	MS1
FT01652	LIPIDS POS	0.027381	260.185	36.0889	Hexanoylcarnitine	Acyl carnitine	Decrease	MS1
FT02065	LIPIDS POS	0.010448	289.219	39.6116	Octanoylcarnitine	Acyl carnitine	Decrease	MS/MS
FT02399	LIPIDS POS	0.00059141	304.211	36.441	hydroxyoctanoyl carnitine||3-hydroxy-cis-5-octenoylcarnitine	Acyl carnitine	Decrease	MS1
FT02734	LIPIDS POS	0.014294	314.232	43.58	Decenoylcarnitine	Acyl carnitine	Decrease	MS1
FT03206	LIPIDS POS	7.2596e-06	343.267	55.3387	Dodecenoylcarnitine	Acyl carnitine	Decrease	MS1
FT03226	LIPIDS POS	6.977e-08	345.283	67.9932	Dodecanoylcarnitine	Acyl carnitine	Decrease	MS1
FT03719	LIPIDS POS	1.0176e-07	360.273	49.8807	Hydroxydodecanoyl carnitine	Acyl carnitine	Decrease	MS1
FT03877	LIPIDS POS	4.0415e-11	368.28	62.145	Tetradecadiencarnitine	Acyl carnitine	Decrease	MS/MS
FT03955	LIPIDS POS	2.0032e-07	370.295	79.0231	Tetradecenoylcarnitine	Acyl carnitine	Decrease	MS1
FT03987	LIPIDS POS	7.3118e-09	371.299	79.0236	Tetradecenoylcarnitine	Acyl carnitine	Decrease	MS1
FT04280	LIPIDS POS	0.00032153	384.273	49.3616	Hydroxy-tetradecadienoylcarnitine	Acyl carnitine	Decrease	MS1
FT04360	LIPIDS POS	0.00019778	386.289	57.8947	Hydroxytetradecadienoylcarnitine	Acyl carnitine	Decrease	MS1
FT04518	LIPIDS POS	2.9165e-07	396.311	86.8014	Hexadecadienoylcarnitine	Acyl carnitine	Decrease	MS1
FT04570	LIPIDS POS	1.4364e-05	399.33	120.382	Hexadecenoylcarnitine	Acyl carnitine	Decrease	MS1
FT04780	LIPIDS POS	1.3717e-05	412.306	63.2791	Hydroxyhexadecadienoylcarnitine	Acyl carnitine	Decrease	MS1
FT04797	LIPIDS POS	0.0012348	414.321	80.6269	Hydroxy-hexadecenoylcarnitine	Acyl carnitine	Decrease	MS1
FT05643	LIPIDS POS	0.010167	440.338	89.3321	Hydroxyoctadecatrienoylcarnitine	Acyl carnitine	Decrease	MS1
FT05800	LIPIDS POS	0.0096093	442.352	125.782	Hydroxyoctadecenoylcarnitine	Acyl carnitine	Decrease	MS1
FT06048	LIPIDS POS	0.0019267	448.342	128.65	Arachidonoylcarnitine	Acyl carnitine	Decrease	MS1
FT06517	LIPIDS POS	0.017214	472.341	118.181	Cervonyl carnitine	Acyl carnitine	Decrease	MS1
FT13115	HILIC POS	0.033181	488.3	314.704	3a,7b,12a-Trihydroxyoxocholanyl-Glycine||Glycocholic Acid||Glycohyocholic acid	Bile acids	Increase	MS1
FT05700	LIPIDS POS	0.0027177	441.207	327.688	Norchenodeoxycholic acid||Nordeoxycholic acid||Norhyodeoxycholic acid||Normurideoxycholic acid||Norursodeoxycholic acid	Bile acids	Decrease	MS1
FT07661	HILIC NEG	0.035813	283.191	77.6653	Pentadecynoic acid	Fatty acid	Decrease	MS1
FT09598	HILIC NEG	2.9849e-05	328.236	29.7521	Docosahexaenoic acid	Fatty acid	Decrease	MS1
FT00934	LIPIDS NEG	2.799e-10	253.218	242.693	Hexadecenoic acid	Fatty acid	Decrease	MS1
FT00948	LIPIDS NEG	0.015282	257.176	53.0983	Tetradecanedioic acid	Fatty acid	Decrease	MS1
FT01087	LIPIDS NEG	1.0201e-13	279.233	262.137	Octadecadienoic acid	Fatty acid	Decrease	MS1
FT01094	LIPIDS NEG	1.0201e-13	281.248	314.425	Octadecenoic acid	Fatty acid	Decrease	MS1
FT01109	LIPIDS NEG	5.4777e-05	285.208	74.5949	Tetradecenoic acid	Fatty acid	Decrease	MS1
FT01255	LIPIDS NEG	1.6166e-17	303.233	250.05	Eicosatetraenoic acid	Fatty acid	Decrease	MS1
FT02609	LIPIDS NEG	4.1345e-08	415.208	261.611	Linusic acid	Fatty acid	Decrease	MS1
FT02683	LIPIDS NEG	1.0723e-08	423.349	313.514	Tetracosadienoic acid	Fatty acid	Decrease	MS1
FT02793	LIPIDS NEG	0.00044153	440.383	312.585	Hexacosenoic acid	Fatty acid	Decrease	MS1
FT04052	LIPIDS POS	0.0023887	373.252	87.1317	Docosatrienoic acid	Fatty acid	Decrease	MS1
FT01672	LIPIDS NEG	2.1461e-17	327.233	233.792	Docosahexaenoic acid	Fatty acid	Decrease	MS1
FT08541	LIPIDS NEG	0.011208	812.525	488.97	PE(42:9)	Glycerophospholipid	Decrease	MS1
FT08270	LIPIDS POS	6.5012e-05	539.369	327.908	PA(24:0)	Glycerophospholipid	Decrease	MS1
FT09807	LIPIDS POS	0.0015634	599.366	316.836	PA(27:1)	Glycerophospholipid	Decrease	MS1
FT12589	LIPIDS POS	0.00063658	717.533	474.744	PA(37:2)||PC(31:2)||PE(34:2)	Glycerophospholipid	Increase	MS1
FT02419	LIPIDS NEG	6.0145e-10	395.221	233.373	LysoPA(15:0)	Lysoglycerophospholipid	Decrease	MS1
FT04049	LIPIDS POS	0.0003848	373.211	249.895	LysoPC(6:0)	Lysoglycerophospholipid	Decrease	MS1
FT06101	LIPIDS POS	5.8861e-08	453.155	225.926	LysoPC(9:0)||LysoPE(12:0)	Lysoglycerophospholipid	Decrease	MS1
FT08060	LIPIDS POS	0.0086899	529.348	278.006	LysoPG(19:0)	Lysoglycerophospholipid	Decrease	MS1
FT08684	LIPIDS POS	2.4066e-05	555.364	317.146	LysoPG(21:0)	Lysoglycerophospholipid	Decrease	MS1
FT09337	LIPIDS POS	0.00036752	582.378	327.593	LysoPS(22:1)	Lysoglycerophospholipid	Decrease	MS1
FT11003	LIPIDS POS	0.0044961	641.412	319.559	LysoPS(24:0)	Lysoglycerophospholipid	Decrease	MS1
FT03103	HILIC NEG	0.00069659	146.082	486.042	4-Aminobutyraldehyde||Pentanamide||2-Amino-4-hydroxy-3-methylpentanoic acid||4-Hydroxy-L-isoleucine||2-amino-6-hydroxyhexanoic acid||4-Hydroxy-L-isoleucine	Mixed class	Increase	MS1
FT03732	HILIC NEG	0.039858	166.018	460.76	Homocysteinesulfinic acid||N-Acetyltaurine||Cysteine	Mixed class	Increase	MS1
FT05413	HILIC NEG	0.0046847	218.067	471.356	4-Methylene-L-glutamate||L-2-Amino-4-methylenepentanedioic acid||N-Methyl-2-oxoglutaramate||5-Deoxy-5-aminoshikimic acid||N-Acetyl-L-glutamate 5-semialdehyde	Mixed class	Increase	MS1
FT09616	HILIC NEG	4.1205e-08	329.112	345.196	6-Hydroxyl-1,6-dihydropurine ribonucleoside||Aspartyl-Histidine||Histidylglutamic acid||gamma-Glutamylhistidine	Mixed class	Decrease	MS1
FT00004	HILIC POS	0.031177	70.0653	423.524	3-Butenenitrile||Pyrrole	Mixed class	Increase	MS1
FT00539	HILIC POS	0.0056005	86.0963	63.3871	1-Methylpyrrolinium||Pentanenitrile||Isoprene	Mixed class	Increase	MS1
FT02038	HILIC POS	0.038883	123.044	402.514	Benzoic acid||1-Methylpyrrolinium	Mixed class	Increase	MS1
FT02475	HILIC POS	0.028007	132.081	340.202	Isoquinoline	Mixed class	Increase	MS/MS
FT03186	HILIC POS	2.6451e-15	145.049	424.017	2-Methylglutaconic acid||hexenedioic acid||2,3-Dimethylmaleate||2-Methyleneglutarate	Mixed class	Decrease	MS1
FT03476	HILIC POS	0.042407	150.076	464.958	2-Oxo-4-hydroxy-5-aminovalerate||Glutamate||L-4-Hydroxyglutamate semialdehyde	Mixed class	Decrease	MS1
FT04096	HILIC POS	1.0162e-05	166.053	464.66	Methionine sulfoxide||Acetylcysteine||2-Oxo-4-methylthiobutanoic acid	Mixed class	Increase	MS1
FT04458	HILIC POS	7.3848e-08	175.071	461.577	Formiminoglutamic acid||Formylisoglutamine||N-Acetylasparagine	Mixed class	Increase	MS1
FT04678	HILIC POS	5.6062e-13	179.118	187.405	6-Hydroxynicotine||2'-Hydroxynicotine||Glycinexylidide	Mixed class	Increase	MS1
FT04700	HILIC POS	0.03902	180.087	450.048	2,3-Dimethylmalate||2-Ethylmalate||Hydroxyadipic acid||3-Hydroxy-2-methylglutaric acid||Glucosamine	Mixed class	Increase	MS1
FT05172	HILIC POS	0.00016403	190.031	464.743	Methionine sulfoxide||(3-Aminopropoxy)guanidine	Mixed class	Increase	MS1
FT05200	HILIC POS	0.017365	191.122	461.811	Homocitrulline||Glycylproline	Mixed class	Increase	MS1
FT05635	HILIC POS	0.03902	201.123	318.777	3,4,5,6-Tetrahydrohippuric acid||Epinephrine||L-Adrenaline||Oxidized-adrenal-ferredoxin||N-Methylnicotinium	Mixed class	Increase	MS1
FT06644	HILIC POS	0.023954	229.118	459.137	Prolylhydroxyproline||Carbidopa||Porphobilinogen||3-Methoxytyrosine|Methyldopa	Mixed class	Decrease	MS1
FT07243	HILIC POS	5.2304e-06	245.132	480.179	Glutaminylproline||Prolyl-Gamma-glutamate||3'-Amino-3'-deoxythimidine||5-Methyldeoxycytidine||Carbidopa||Porphobilinogen	Mixed class	Increase	MS1
FT07513	HILIC POS	0.034379	255.097	400.035	5-Hydroxy-N-formylkynurenine||N-Benzoylaspartic acid	Mixed class	Decrease	MS1
FT08031	HILIC POS	0.038883	273.169	40.8027	QH(2)||Heptanoylcholine	Mixed class	Increase	MS1
FT08095	HILIC POS	5.3389e-09	276.18	367.788	Hydroxyhexanoycarnitine||Serratamic acid	Mixed class	Increase	MS1
FT12183	HILIC POS	0.01884	429.043	423.161	2-Hydroxyestrone sulfate||4-Hydroxyestrone sulfate||ADP||dGDP	Mixed class	Increase	MS1
FT00939	LIPIDS NEG	0.021249	255.16	49.036	6-Hydroxy-3-oxotetradecenoic acid||Tridecynoic acid||Dodecadienoic acid	Mixed class	Decrease	MS1
FT01424	LIPIDS NEG	2.2479e-05	312.255	203.017	Palmitoleamide||N-palmitoyl glycine	Mixed class	Decrease	MS1
FT01790	LIPIDS NEG	4.0601e-10	338.271	220.66	Linoleamide||Oleoyl glycine	Mixed class	Decrease	MS1
FT03161	LIPIDS NEG	6.8058e-08	465.286	116.834	Homodeoxycholic acid||(22E)-3alpha,6beta,7beta-Trihydroxy-5beta-chol-22-en-24-oic Acid||(22E)-3alpha,7alpha,12alpha-Trihydroxy-5beta-chol-22-en-24-oic Acid||(6b,7b,13R)-6,7-Diacetoxy-8,14-labdadiene-13-ol||2beta,3beta-Dihydroxy-6-oxo-5alpha-cholan-24-oic Acid||3,7-Dihydroxy-12-oxocholanoic acid||3-Oxocholic acid||3-Oxocholic acid||3alpha,11alpha-Dihydroxy-12-oxo-5beta-cholan-24-oic Acid||3alpha,1…	Mixed class	Increase	MS1
FT00664	LIPIDS POS	3.88e-05	199.169	375.427	Hydroxy-dodecenoic acid||Dodecadienoic acid	Mixed class	Increase	MS1
FT04362	LIPIDS POS	0.0048169	387.294	57.9939	15-methyl-15R-PGF2alpha||15-methyl-15S-PGE1||15-methyl-15S-PGF2alpha||N-palmitoyl glutamic acid	Mixed class	Decrease	MS1
FT04457	LIPIDS POS	9.8186e-07	392.279	59.6388	12-HETE-Ala||15-HETE-Ala||N-arachidonoyl D-serine||Calcitroic acid	Mixed class	Decrease	MS1
FT04506	LIPIDS POS	5.8452e-05	394.295	74.5849	PGH2-EA||12-HETE-Ala||15-HETE-Ala||N-arachidonoyl D-serine	Mixed class	Decrease	MS1
FT04784	LIPIDS POS	0.001445	412.284	42.714	N-palmitoyl valine||N-stearoyl alanine||LysoPA(P-16:0)||C19 Sphingosine-1-phosphate||1alpha,25-dihydroxy-19-nor-22-oxavitamin D3 ||1alpha,25-dihydroxy-23,24-dinorvitamin D3||1alpha,25-dihydroxy-26,27-dinorvitamin D3||1alpha-hydroxy-21-nor-20-oxavitamin D3||N-arachidonoyl GABA||N-palmitoyl dopamine||Anandamide (22:6)	Mixed class	Decrease	MS1
FT05397	LIPIDS POS	0.016947	430.295	42.7092	LysoPA(P-16:0)||1alpha,25-dihydroxy-19-nor-22-oxavitamin D3||1alpha,25-dihydroxy-23,24-dinorvitamin D3||1alpha,25-dihydroxy-26,27-dinorvitamin D3||1alpha-hydroxy-21-nor-20-oxavitamin D3||Homochenodeoxycholic acid||Homohyodeoxycholic acid||Homomurideoxycholic acid||Homoursodeoxycholic acid||N-Arachidonoyl GABA||N-arachidonoyl GABA||N-palmitoyl dopamine	Mixed class	Decrease	MS1
FT05554	LIPIDS POS	8.7093e-08	435.182	249.994	17-Hydroxypregnenolone sulfate||N-palmitoyl-phosphoethanolamine||Sphingosine 1-phosphate	Mixed class	Decrease	MS1
FT06402	LIPIDS POS	0.029202	466.352	107.81	Sphingosine-1-phosphocholine||LysoSM(d18:1)||(23S,25R)-1alpha,23,25,26-tetrahydroxyvitamin D3||(24R)-6,19-epidioxy-1alpha,24-dihydroxy-6,19-dihydrovitamin D3 ||(6R)-6,19-epidioxy-1alpha,25-dihydroxy-6,19-dihydrovitamin D3	Mixed class	Decrease	MS1
FT13043	LIPIDS POS	5.5821e-06	743.541	476.413	Erythrodiol 3-palmitate||Faradiol palmitate||Cholesteryl 11-hydroperoxy-eicosatetraenoate	Mixed class	Increase	MS1
FT00499	HILIC NEG	0.0092982	89.0241	483.319	Lactate	Other class	Increase	MS1 AND RT
FT03189	HILIC NEG	0.0056968	150.023	462.639	S-Methylcysteine sulfoxide	Other class	Increase	MS1
FT04413	HILIC NEG	0.00037024	186.934	166.529	Methyl methylthio selenide	Other class	Increase	MS1
FT05332	HILIC NEG	5.0446e-16	216.033	27.5876	Tyramine-O-sulfate	Other class	Increase	MS1
FT06253	HILIC NEG	0.047836	243.018	389.44	2-(sulfooxy)pentanoic acid	Other class	Increase	MS1
FT06869	HILIC NEG	0.0027634	261.029	342.304	3-Nitrotyrosine	Other class	Decrease	MS1
FT08403	HILIC NEG	0.037178	298.015	56.1761	Epinephrine sulfate	Other class	Increase	MS1
FT08406	HILIC NEG	0.015366	298.114	448.738	N-Gluconyl ethanolamine	Other class	Increase	MS1
FT11566	HILIC NEG	0.03683	446.132	345.876	HDMBOA-Glc	Other class	Increase	MS1
FT12007	HILIC NEG	0.033026	495.044	100.34	CDP-N-methylethanolamine	Other class	Decrease	MS1
FT00239	HILIC POS	0.004192	76.0392	448.984	Glycine	Other class	Decrease	MS1 AND RT
FT02037	HILIC POS	0.015372	123.042	423.208	2-methylbut-2-enoic acid||2-methylbut-3-enoic acid||3-Methylbut-3-enoic acid||Pentenoic acid	Other class	Increase	MS1
FT02862	HILIC POS	0.045433	140.043	435.092	Guanidoacetic acid	Other class	Decrease	MS1
FT03772	HILIC POS	0.038883	157.076	340.46	3-Indoleacetonitrile	Other class	Increase	MS1
FT03792	HILIC POS	0.0018153	158.027	73.4945	Betaine aldehyde	Other class	Decrease	MS1
FT04453	HILIC POS	0.00042033	175.079	297.805	4,4'-Thiobis-2-butanone	Other class	Decrease	MS1
FT04699	HILIC POS	0.042407	180.006	413.29	2-Aminomuconate semialdehyde	Other class	Decrease	MS1
FT05091	HILIC POS	0.038883	187.119	514.486	1-Methylhistamine||1-Methylhistidine||3-Methylhistamine||3-Methylhistidine||N-Methylhistamine	Other class	Decrease	MS1
FT05117	HILIC POS	0.010083	188.176	501.225	N1-Acetylspermidine||N8-Acetylspermidine	Other class	Decrease	MS1
FT05838	HILIC POS	0.0025771	207.024	422.082	8-Oxoguanine	Other class	Increase	MS1
FT05852	HILIC POS	5.1038e-13	207.149	110.503	Monoethylglycinexylidide	Other class	Increase	MS1
FT06337	HILIC POS	0.044668	221.092	340.463	5-Hydroxy-L-tryptophan	Other class	Increase	MS1 AND RT
FT08494	HILIC POS	0.03902	291.975	367.265	2-bromo-nonanoic acid||9-bromo-nonanoic acid	Other class	Increase	MS1
FT10544	HILIC POS	1.8204e-12	358.087	396.37	5-Amino-6-(5'-phospho-D-ribitylamino)uracil	Other class	Increase	MS1
FT00854	LIPIDS NEG	0.026275	593.406	358.305	Cholesteryl-alpha-D-glucoside	Other class	Decrease	MS1
FT05084	LIPIDS NEG	0.0057966	593.478	310.746	Cohibin A||Cohibin B	Other class	Decrease	MS1
FT05105	LIPIDS POS	0.0019267	317.251	48.8638	2-mercapto-octadecanoic acid	Other class	Decrease	MS1
FT02848	LIPIDS POS	0.0086899	461.323	327.029	27-Nor-5b-cholestane-3a,7a,12a,24,25-pentol	Other class	Decrease	MS1
FT06333	LIPIDS POS	6.5319e-06	510.189	249.89	Glucosylgalactosyl hydroxylysine	Other class	Decrease	MS1
FT07453	LIPIDS POS	0.00080777	598.453	319.204	DG(33:4)	Other class	Decrease	MS1
FT04414	HILIC NEG	0.0010151	187.134	53.0257	Hydroxydecanoate	Oxidised fatty acid	Decrease	MS1
FT07158	HILIC NEG	0.00010776	269.212	30.8976	Hydroxy-hexadecenoic acid||Oxohexadecanoic acid	Oxidised fatty acid	Decrease	MS1
FT08543	HILIC POS	0.00042033	294.092	422.461	5-oxo-6E,8E-tetradecadienoic acid||7-oxo-11E,13-Tetradecadienoic acid	Oxidised fatty acid	Decrease	MS1
FT00809	LIPIDS NEG	1.6372e-09	241.181	92.1279	Hydroxy-tetradecenoic acid||Oxo-tetradecanoic acid	Oxidised fatty acid	Decrease	MS1
FT00949	LIPIDS NEG	0.0026604	257.212	172.8	hydroxy-pentadecanoic acid	Oxidised fatty acid	Decrease	MS1
FT01056	LIPIDS NEG	3.3802e-09	272.231	216.164	hydroxy-hexadecanoic acid	Oxidised fatty acid	Decrease	MS1
FT01223	LIPIDS NEG	1.3637e-06	295.228	152.857	Oxo-Octadecenoic acid||Hydroxy-octadecadienoic acid	Oxidised fatty acid	Decrease	MS1
FT01232	LIPIDS NEG	2.2576e-06	297.244	212.476	Oxooctadecanoic acid||Hydroxy-octadecenoic acid	Oxidised fatty acid	Decrease	MS1
FT01238	LIPIDS NEG	7.095e-09	298.247	212.216	10(R)-hydroxy-8Z-octadeceneic acid||10(S)-hydroxy-8E-octadecenoic acid||10-HOME(8)||10-Oxooctadecanoic acid||10-hydroxy-11E-octadecenoic acid||10-hydroxy-12E-octadecenoic acid||10-hydroxy-12Z-octadecenoic acid||10-keto stearic acid||10R-HOME(11Z)||10R-HOME(8E)||10S-HOME(11Z)||11-HOME(9)||11-Oxooctadecanoic acid||11-cycloheptyl,2R-hydroxyundecanoic acid||11-hydroxy-12E-octadecenoic acid||11-oxo-oc…	Oxidised fatty acid	Decrease	MS1
FT02092	LIPIDS NEG	0.0012084	369.338	312.087	6Z-Heneicosen-11-ol||2-hydroxy-tricosanoic acid	Oxidised fatty acid	Decrease	MS1
FT02333	LIPIDS NEG	9.6277e-07	389.209	261.611	(+/-) 5-iPF2alpha-VI||(5Z,9E,12S,14Z)-8,11,12-Trihydroxyicosa-5,9,14-trienoate||(5Z,9E,12S,14Z)-8,11,12-trihydroxyicosa-5,9,14-trienoic acid||11,12,15-THETA||11,12,15-THETA||11,12,15-TriHETRE||11,12,15-TriHETRE||11,12,15-trihydroxyeicosatrienoic acid||11,12,15S-trihydroxy-5Z,8Z,13E-eicosatrienoic acid||11,14,15-THETA||11,14,15-THETA||11,14,15-trihydroxy-5Z,8Z,12E-eicosatrienoic acid||11-Epi-PGF2a…	Oxidised fatty acid	Decrease	MS1
FT03206	LIPIDS NEG	0.0053867	469.38	302.338	2-methoxy-hexacosadienoic acid||17-oxo-20-hexacosenoic acid	Oxidised fatty acid	Decrease	MS1
FT03599	LIPIDS POS	0.00059141	356.28	64.8998	(+/-)11,12-DiHETrE||(+/-)14,15-DiHETrE||(+/-)5,6-DiHETrE||(+/-)8,9-DiHETrE||10,11-dihydro-leukotriene B4||10,11-dihydro-leukotriene B4||11,12-DHET||11,12-DiHETrE||11-deoxy-PGE1||11-deoxy-PGF2a||11-deoxy-PGF2beta||12-Keto-tetrahydro-leukotriene B4||12-keto-10,11,14,15-tetrahydro-LTB4||14,15-DHET||14,15-DiHETrE||15-Hydroperoxyeicosa-8Z,11Z,13E-trienoate||5,6-DHET||5,6-DHET||5,6-dihydroxy-8,11,14-ei…	Oxidised fatty acid	Decrease	MS1
FT05799	LIPIDS POS	1.0784e-05	442.202	250.1	Leukotriene B4 ethanolamide	Oxidised fatty acid	Decrease	MS1
FT06340	HILIC POS	0.00050155	221.077	531.246	Aspartyl-Serine	Peptide	Increase	MS1
FT06654	HILIC POS	0.03902	229.079	468.857	Serylthreonine	Peptide	Increase	MS1
FT07771	HILIC POS	8.0615e-17	263.16	525.629	Glutamylisoleucine||Glutamylleucine||Isoleucyl-Glutamate||Leucyl-Glutamate||Serylarginine	Peptide	Increase	MS1
FT08334	HILIC POS	1.7411e-09	286.14	493.146	Seryltyrosine	Peptide	Decrease	MS1
FT12153	HILIC NEG	0.047836	513.271	290.25	17-Hydroxyandrostane-3-glucuronide||3,17-Androstanediol glucuronide	Steroid metabolism	Increase	MS1
FT05633	LIPIDS POS	1.1671e-05	439.192	277.689	5alpha-Pregnan-3beta,20beta-diol 20-sulfate	Steroid metabolism	Decrease	MS1
FT07323	LIPIDS POS	3.8466e-06	503.169	249.843	15-Hydroxynorandrostene-3,17-dione glucuronide||16alpha,17beta-Estriol 16-(beta-D-glucuronide)||Estriol-17-glucuronide||Estriol-3-glucuronide	Steroid metabolism	Decrease	MS1
FT17864	LIPIDS POS	0.00028305	980.812	621.634	TG(56:3)	Triacylglyceride	Increase	MS1
FT17877	LIPIDS POS	2.881e-05	981.822	628.557	TG(56:2)	Triacylglyceride	Increase	MS1

## Sheet: Supplementary Table 3
SUPPLEMENTARY TABLE 3: Two-way ANOVA (p<0.005) analysis to compare meal stimulation tests performed pre-surgery (all IIH patients) versus 2 weeks post-surgery (all IIH patients)
Phenotype = pre-surgery or 2 weeks post-surgery
Time = 0-120 minutes during meal stimulation test
PHENOTYPE
IDX	Assay	Phenotype(raw.p)	Fold change (2 weeks/baseline)	+/- 95% confidence interval	m/z	Retention time (s)	Metabolite	Metabolite class	Metabolite annotation method
FT00701	LIPIDS POS	0.0024115	2.04996	0.859342	205.126	33.2661	Acetylcarnitine	Acyl carnitine	MS1 AND RT
FT04688	LIPIDS NEG	0.00054308	1.4179	0.33652	570.465	459.152	Cer(d34:2)	Ceramide	MS1
FT04622	LIPIDS NEG	0.0019831	1.5729	0.371067	564.536	501.93	Cer(d36:1)	Ceramide	MS1
FT10131	LIPIDS POS	0.0031297	0.458218	0.133652	609.636	552.002	Cer(m40:1)	Ceramide	MS1
FT07038	LIPIDS NEG	0.004326	1.19078	0.510541	701.598	527.777	CE(19:0)	Cholesterol metabolism	MS1
FT10973	LIPIDS POS	0.0034376	1.15834	0.640826	639.535	327.689	1-(10-methyl-hexadecanoyl)-2-(8-[1]-ladderane-octanyl)-sn-glycerol||1-(10-methyl-hexadecanoyl-2-(8-[3]-ladderane-octanyl)-sn-glycerol||1-(9,14-dimethyl-pentadecanoyl)-2-(8-[1]-ladderane-octanyl)-sn-glycerol||1-(9,14-dimethyl-pentadecanoyl-2-(8-[3]-ladderane-octanyl)-sn-glycerol	Diacylglyceride	MS1
FT07846	LIPIDS NEG	0.0044023	1.14436	0.233624	759.571	459.427	DG(44:5)	Diacylglyceride	MS1
FT08210	LIPIDS NEG	0.0044187	1.70372	0.71666	787.604	484.641	DG(46:6)	Diacylglyceride	MS1
FT01087	LIPIDS NEG	0.0036056	1.8991	0.388711	279.233	262.137	Octadecadienoic acid	Fatty acid	MS1
FT01255	LIPIDS NEG	0.0046248	2.37199	0.760305	303.233	250.05	Eicosatetraenoic acid	Fatty acid	MS1
FT09895	LIPIDS NEG	0.0012172	2.39759	0.490588	910.635	511.378	PI-Cer(d40:0)||PS(42:0)	Glycerophospholipid (mixed)	MS1
FT15258	HILIC POS	0.0014403	0.842406	0.756352	704.52	263.481	PC(30:1)||PE(33:1)	Glycerophospholipid (mixed)	MS1
FT08420	LIPIDS NEG	0.0019784	1.70151	0.454384	803.615	495.705	PG(O-39:1)||PG(P-39:0)||PA(O-40:1)||PA(P-40:0)	Glycerophospholipid (mixed)	MS1
FT13902	LIPIDS POS	0.0021777	1.34178	0.480376	785.576	465.332	PC(34:0)||PE(37:0)	Glycerophospholipid (mixed)	MS1
FT08439	LIPIDS NEG	0.0041956	1.30886	0.37192	805.504	442.654	PG(39:7)||PA(40:7)	Glycerophospholipid (mixed)	MS1
FT15455	HILIC POS	0.0016445	3.19951	0.926179	731.593	304.803	PA(O-39:1)||PA(P-39:0)	Glycerophospholipid (PA)	MS1
FT10754	LIPIDS NEG	0.001945	1.93725	0.603054	981.604	520.76	PI(P-42:6)	Glycerophospholipid (PI)	MS1
FT11043	LIPIDS NEG	0.0027132	2.02356	0.536481	1011.67	527.571	PI(44:1)	Glycerophospholipid (PI)	MS1
FT09736	LIPIDS NEG	0.0033434	3.66361	1.92671	897.605	455.825	PS(P-42:4)	Glycerophospholipid (PS)	MS1
FT09884	LIPIDS POS	0.0014185	0.753176	0.470445	602.415	389.621	1-(2-methoxy-17Z-tetracosenyl)-sn-glycero-3-phosphoethanolamine	Lysoglycerophospholipid	MS1
FT01774	HILIC POS	0.00049818	1.67842	1.17269	116.047	414.326	2-Aminobenzoic acid||2-Pyridylacetic acid||3-Pyridylacetic acid||4-Aminobenzoate||Anthranilate||Methyl nicotinate||Aminobenzoic acid||2-Maleylacetate||2-Methylene-4-oxopentanedioic acid||3-hydroxy-cis,cis-muconic acid	Mixed class	MS1
FT05674	HILIC POS	0.0038513	10.745	6.20245	202.053	71.1152	4-Trimethylammoniobutanoate	Mixed class	MS1
FT03186	HILIC POS	0.0022153	1.61643	0.269687	145.049	424.017	(E)-2-Methylglutaconic acid||2,3-Dimethylmaleate||2-Methyleneglutarate||Hexenedioic acid	Other class	MS1
FT08055	HILIC POS	0.0022442	9.67696	6.47492	274.014	66.3594	3-Methoxytyrosine||3-O-Methyl-a-methyldopa||Methyldopa	Other class	MS1
FT03201	HILIC NEG	0.0035285	0.639423	0.134163	151.026	230.161	Xanthine	Other class	MS/MS AND RT
FT09592	LIPIDS NEG	0.00021886	2.30597	0.854165	884.701	541.715	TG(51:5)	Triacylglyceride	MS1
FT13675	LIPIDS POS	0.0025587	1.19718	0.553593	772.643	577.454	TG(44:1)	Triacylglyceride	MS1
FT10108	LIPIDS NEG	0.0033841	0.670368	0.135016	927.625	529.693	TG(56:13)	Triacylglyceride	MS1

## Sheet: Supplementary Table 4
SUPPLEMENTARY TABLE 4: Two-way ANOVA (p<0.005) analysis to compare meal stimulation tests performed pre-surgery (all IIH patients) versus 12 months post-surgery (all IIH patients)
Phenotype = pre-surgery or 12 months post-surgery
Time = 0-120 minutes during meal stimulation test
PHENOTYPE											INTERACTION
IDX	Assay	Phenotype(raw.p)	Fold change (12 months/baseline)	+/- 95% confidence interval	m/z	Retention time (s)	Metabolite	Metabolite class	Metabolite annotation method		IDX	Assay	Interaction(raw.p)	Fold change (12 months/baseline)	+/- 95% confidence interval	m/z	Retention time (s)	Metabolite	Metabolite class	Metabolite annotation method
FT12939	HILIC POS	0.0031211	1.31526	0.536547	478.062	465.261	CDP-glycerol	CDP-glycerol	MS1		FT05648	LIPIDS POS	1.02e-06	0.706529	0.297311	440.28	66.1715	N-gondoyl taurine	Acyl amino acid	MS1
FT08347	LIPIDS NEG	0.0021737	1.20072	1.23287	796.595	510.816	GlcCer(d38:3)	Ceramide	MS1		FT02631	LIPIDS POS	0.0013516	1.12212	0.254078	311.204	38.4692	Decatrienoylcarnitine	Acyl carnitine	MS/MS
FT07038	LIPIDS NEG	0.0029681	0.872675	0.414136	701.598	527.777	CE(19:0)	Cholesterol metabolism	MS1		FT14902	LIPIDS POS	3.42e-05	1.75833	0.57585	832.809	592.731	1-O-eicosanoyl-Cer(d18:1/16:0)||1-O-stearoyl-Cer(d18:1/18:0)	Ceramide	MS1
FT15258	HILIC POS	0.00059551	0.619852	0.302972	704.52	263.481	PC(30:1)	Glycerophospholipid (mixed)	MS1		FT07347	LIPIDS POS	3.78e-05	0.74217	0.1812	504.438	436.291	Cer(d30:1(2OH))	Ceramide	MS1
FT08058	LIPIDS NEG	0.00059819	0.82275	0.299233	777.564	474.769	PG(36:0)||PA(38:0)	Glycerophospholipid (mixed)	MS1		FT11406	LIPIDS POS	0.00042643	0.836096	0.288836	661.667	568.082	Cer(m44:2)	Ceramide	MS1
FT15981	HILIC POS	0.0017338	0.715232	0.115477	798.581	261.589	PC(O-35:1)||PC(P-35:0)||PE(O-38:1)||PE(P-38:0)	Glycerophospholipid (mixed)	MS1		FT08074	LIPIDS POS	0.0011616	0.686968	0.170374	530.454	439.19	Cer(d32:2)	Ceramide	MS1
FT08033	LIPIDS NEG	0.00041086	0.597878	0.280389	775.525	453.261	PC(P-34:3)||PC(O-34:4)	Glycerophospholipid (PC)	MS1		FT08615	LIPIDS POS	0.0022065	0.675766	0.0167415	551.493	587.97	Cer(d34:3(2OH))	Ceramide	MS1
FT09458	LIPIDS NEG	0.0011106	1.51942	0.614262	874.694	513.983	PC(O-39:1)||PC(P-39:0)	Glycerophospholipid (PC)	MS1		FT07008	LIPIDS NEG	0.0024774	1.15094	0.288384	699.587	529.927	Cer(d42:2(2OH))	Ceramide	MS1
FT08952	LIPIDS NEG	0.00027584	0.613842	0.259032	842.507	453.201	PE(40:6(14OH))	Glycerophospholipid (PE)	MS1		FT10975	LIPIDS POS	0.0031254	0.659278	0.155506	639.643	553.313	Cer(d41:0)	Ceramide	MS1
FT06364	LIPIDS NEG	0.000825	1.33521	0.804678	663.471	353.317	PE-Cer(d30:1)	Glycerophospholipid (PE)	MS1		FT10469	LIPIDS POS	0.0041076	0.707635	0.226932	624.626	546.723	Cer(d18:0/22:0)	Ceramide	MS/MS
FT11043	LIPIDS NEG	0.0020198	2.24864	0.628954	1011.67	527.571	PI(44:1)	Glycerophospholipid (PI)	MS1		FT11175	LIPIDS POS	0.00069863	0.672931	0.295544	649.534	426.764	CE(15:0)	Cholesterol metabolism	MS1
FT09792	LIPIDS NEG	0.0024782	0.646991	0.25923	901.554	433.452	PI(36:0)	Glycerophospholipid (PI)	MS1		FT07624	HILIC NEG	0.00016362	0.787319	0.211241	282.252	30.1323	Octadecenoic acid	Fatty acid	MS1
FT16420	HILIC POS	0.0048103	1.39704	0.41329	963.542	370.969	PI(O-40:4)||PI(P-40:3)	Glycerophospholipid (PI)	MS1		FT01087	LIPIDS NEG	0.00023115	0.793091	0.273533	279.233	262.137	Octadecadienoic acid	Fatty acid	MS1
FT09736	LIPIDS NEG	0.0014907	2.58858	1.37317	897.605	455.825	PS(P-42:4)	Glycerophospholipid (PS)	MS1		FT02786	LIPIDS NEG	0.00097614	0.82519	0.387679	439.379	312.585	hexacosenoic acid||pentacosenoic acid	Fatty acid	MS1
FT13139	HILIC POS	0.00036374	0.591475	0.170512	490.29	310.005	LysoPC(14:0)	Lysoglycerophospholipid	MS/MS		FT00934	LIPIDS NEG	0.0015676	1.70775	0.832811	253.218	242.693	hexadecenoic acid	Fatty acid	MS1
FT03155	LIPIDS NEG	0.0013185	1.71585	0.648109	464.315	192.244	LysoPE(P-18:0)||LysoPC(P-15:0)||LysoPE(O-18:1)	Lysoglycerophospholipid	MS1		FT01074	LIPIDS NEG	0.0028772	1.17985	0.344304	277.217	210.111	Octadecatrienoic acid	Fatty acid	MS1
FT07388	LIPIDS POS	0.002786	2.59211	1.60774	507.248	124.363	LysoPA(22:5)	Lysoglycerophospholipid	MS1		FT13725	LIPIDS POS	5.2e-07	0.227413	0.0565583	775.503	430.086	PC(34:5)||PE(37:5)	Glycerophospholipid (mixed)	MS1
FT04601	LIPIDS NEG	0.0037419	0.742072	0.0855056	562.315	91.3465	LysoPC(18:3)||LysoPE(20:3)	Lysoglycerophospholipid	MS1		FT12231	LIPIDS POS	3.1e-05	0.428274	0.187615	700.486	452.69	PC(28:0)||PE(31:0)	Glycerophospholipid (mixed)	MS1
FT05664	HILIC POS	0.0010623	0.78116	0.174972	202.119	390.652	Dimethylguanidino valeric acid||gamma-Glutamyl-beta-aminopropiononitrile	Mixed class	MS1		FT13559	LIPIDS POS	4.08e-05	0.551781	0.140092	767.546	445.335	PC(35:5)||PE(38:5)	Glycerophospholipid (mixed)	MS1
FT05674	HILIC POS	0.0012457	6.01521	3.58982	202.053	71.1152	4-Trimethylammoniobutanoate	Mixed class	MS1		FT11204	LIPIDS POS	6.45e-05	0.698661	0.0806426	651.482	418.287	PC(26:0)||PE(29:0)	Glycerophospholipid (mixed)	MS1
FT06263	HILIC NEG	0.00047108	0.506985	0.206945	243.077	276.461	Indolylacryloylglycine	Other class	MS1		FT15263	LIPIDS POS	8.98e-05	3.61217	2.0581	847.687	427.246	PC(39:1)||PE(42:1)	Glycerophospholipid (mixed)	MS1
FT08206	HILIC POS	0.0013698	2.15639	1.01998	282.279	29.5295	Elaidamide||Oleamide	Other class	MS1		FT11808	LIPIDS POS	0.00010319	0.409717	0.166003	679.508	452.408	PC(28:1)||PE(31:1)	Glycerophospholipid (mixed)	MS1
FT03214	HILIC NEG	0.0023505	0.596372	0.0551626	152.03	230.113	Xanthine	Other class	MS/MS AND RT		FT15475	LIPIDS POS	0.00011875	0.740791	0.313216	856.636	525.653	PS(O-40:0)||PG(P-41:0)	Glycerophospholipid (mixed)	MS1
FT00329	LIPIDS NEG	6.38e-05	1.80484	0.247475	187.134	56.0377	hydroxy-decanoic acid	Oxidised fatty acid	MS1		FT12437	LIPIDS POS	0.00099607	0.714152	0.223111	708.54	480.01	PC(30:1)	Glycerophospholipid (mixed)	MS/MS
FT04414	HILIC NEG	0.0013125	2.0494	0.663706	187.134	53.0257	hydroxy-decanoic acid	Oxidised fatty acid	MS1		FT13002	LIPIDS POS	0.0011877	1.34119	0.396883	741.516	470.031	PC(31:1)||PE(34:1)	Glycerophospholipid (mixed)	MS1
FT09620	LIPIDS NEG	0.0008645	0.513227	0.127427	887.637	532.991	TG(52:10)	Triacylglyceride	MS1		FT13842	LIPIDS POS	0.0016317	1.63792	0.719984	782.478	30.2028	PC(31:0)||PE(34:0)	Glycerophospholipid (mixed)	MS1
FT09491	LIPIDS NEG	0.001291	1.17176	0.422964	876.697	527.255	TG(51:4)	Triacylglyceride	MS1		FT15495	LIPIDS POS	0.0029608	0.672475	0.164767	857.641	525.729	PG(P-41:0)||PS(O-40:0)	Glycerophospholipid (mixed)	MS1
											FT12819	LIPIDS POS	0.0029994	0.694429	0.337035	730.52	459.521	1-(6-[5]-ladderane-hexanyl)-2-(8-[3]-ladderane-octanyl)-sn-glycerophosphoethanolamine||PG(P-34:4(9Z,12Z,15Z))||PG(O-34:3)	Glycerophospholipid (mixed)	MS1
											FT14870	LIPIDS POS	0.003601	2.03365	1.01114	831.529	450.844	PA(P-42:2)||PE(40:6(14OH))	Glycerophospholipid (mixed)	MS1
											FT12417	LIPIDS POS	0.004318	0.707772	0.177519	706.536	479.962	PC(30:0)||PE(33:0)	Glycerophospholipid (mixed)	MS1
											FT11271	LIPIDS POS	0.0045648	1.94355	0.696646	654.447	43.0489	PA(P-32:1)||PG(27:0)	Glycerophospholipid (mixed)	MS1
											FT13695	LIPIDS POS	0.0046614	1.10818	0.440561	773.617	545.681	PC(P-35:2)||PE(P-38:2)||PE(O-38:3)	Glycerophospholipid (mixed)	MS1
											FT14061	LIPIDS POS	4.86e-05	0.406629	0.227066	794.484	454.725	PA(44:12)	Glycerophospholipid (PA)	MS1
											FT13224	LIPIDS POS	7.41e-05	0.834745	0.367639	753.533	459.51	PA(40:5)	Glycerophospholipid (PA)	MS1
											FT11146	LIPIDS POS	0.0019849	0.828723	0.319429	648.378	33.6925	PA(O-29:0)	Glycerophospholipid (PA)	MS1
											FT11102	LIPIDS POS	6.34e-05	0.411765	0.0775515	646.499	371.811	PE-Cer(d33:2)	Glycerophospholipid (PE)	MS1
											FT13551	LIPIDS POS	0.0015603	2.96325	1.82067	767.571	520.937	PE(P-38:5)||PE(O-38:6)	Glycerophospholipid (PE)	MS1
											FT11929	LIPIDS POS	0.002573	3.2419	3.36909	685.531	54.8849	PE-Cer(d36:3)	Glycerophospholipid (PE)	MS1
											FT13004	LIPIDS POS	0.0033476	1.55594	0.402302	741.556	521.259	PE(P-36:4)||PE(O-36:3)	Glycerophospholipid (PE)	MS1
											FT13219	LIPIDS POS	0.001784	0.840409	0.130094	753.466	416.005	PG(33:3)	Glycerophospholipid (PG)	MS1
											FT13186	LIPIDS POS	0.0033061	0.719408	0.265757	751.491	431.154	PG(O-34:4)||PG(P-34:3)	Glycerophospholipid (PG)	MS1
											FT15213	LIPIDS POS	6.45e-05	0.624164	0.149038	845.502	452.056	PI(34:6)	Glycerophospholipid (PI)	MS1
											FT15845	LIPIDS POS	7.77e-05	0.646639	0.218942	873.455	411.663	PI(32:0)	Glycerophospholipid (PI)	MS1
											FT16485	LIPIDS POS	0.00015643	1.59379	0.394095	901.615	456.918	PI(O-40:5)||PI(P-40:4)	Glycerophospholipid (PI)	MS1
											FT14286	LIPIDS POS	0.0026315	0.554913	0.1503	805.464	411.685	PI(O-30:1)||PI(P-30:0)	Glycerophospholipid (PI)	MS1
											FT06400	LIPIDS POS	2.96e-06	0.601321	0.17353	466.292	73.011	LysoPC(14:1)||LysoPE(17:1)	Lysoglycerophospholipid	MS1
											FT09318	LIPIDS POS	1.33e-05	0.528433	0.142259	581.309	133.442	LysoPI(O-16:0)	Lysoglycerophospholipid	MS1
											FT11614	LIPIDS POS	1.71e-05	0.409792	0.0808041	668.486	372.432	1-(2-methoxy-20Z-heptacosenyl)-sn-glycero-3-phosphoserine	Lysoglycerophospholipid	MS1
											FT07034	LIPIDS POS	0.0007165	0.660056	0.195026	491.293	102.735	LysoPC(14:0)||LysoPE(17:0)	Lysoglycerophospholipid	MS1
											FT07373	LIPIDS POS	0.0036054	0.621107	0.198084	506.263	102.867	LysoPG(18:4)||LysoPC(14:0)||LysoPC(14:0)	Lysoglycerophospholipid	MS1
											FT02420	HILIC POS	8.68e-09	1.27856	0.264958	131.049	348.345	Cinnamic acid||Indole-3-carbinol	Mixed class	MS1
											FT01108	HILIC NEG	3.16e-07	1.32615	0.224032	101.061	51.7481	2-Methylbutanoic acid||3-Methylbutanoic acid||Isovaleric acid||Valeric acid	Mixed class	MS1
											FT01916	HILIC POS	8.29e-07	1.4646	0.260829	119.049	402.523	2,3-Dihydro-1H-pyrrolizine-5-carboxaldehyde||2-Acetyl-4-methylpyridine||2-Acetyl-5-methylpyridine||2-Acetyl-6-methylpyridine	Mixed class	MS1
											FT02475	HILIC POS	4.1e-06	1.22274	0.136245	132.081	340.202	3-Methylene-indolenine||Isoquinoline||Quinoline	Mixed class	MS1
											FT01952	HILIC POS	2.69e-05	1.71068	0.523247	121.069	440.837	Homoserine||Threonine||2-amino-3-oxo-butanoic acid||Acetylglycine||Aspartate 4-semialdehyde||Methylmalonate semialdehyde||2-Oxobutanoate||2-methyl-3-oxo-propanoic acid||3-hydroxybut-2-enoic acid||3-methyl pyruvic acid||Acetoacetic acid||Succinic acid semialdehyde	Mixed class	MS1
											FT01669	HILIC NEG	0.00019187	1.21475	0.186743	113.036	471.837	5,6-Dihydrouracil||Dihydrouracil||3-Cyanoalanine||N-Methylhydantoin||Imidazole	Mixed class	MS1
											FT01818	HILIC NEG	0.00020015	1.20431	0.218167	117.075	416.179	2-Amino-2-methylbutanoate||2-Amino-3-methylbutanoic acid||2-amino-pentanoic acid||4-amino-pentanoic acid||5-Aminopentanoate||Norvaline||Valine||N-Methyl-a-aminoisobutyric acid	Mixed class	MS1
											FT02384	HILIC POS	0.00024925	1.25396	0.203455	130.097	515.175	Histidine	Mixed class	MS/MS AND RT
											FT00686	LIPIDS POS	0.00028468	0.578111	0.0748698	203.152	515.005	Capryloylglycine||N-Acetylaminooctanoic acid||Valproylglycine	Mixed class	MS1
											FT05663	HILIC POS	0.00045347	0.663706	0.179044	202.119	381.528	Dimethylguanidino valeric acid||gamma-Glutamyl-beta-aminopropiononitrile	Mixed class	MS1
											FT07577	HILIC NEG	0.0012835	1.86181	0.949821	280.104	478.99	N-(1-Deoxy-1-fructosyl)threonine||N-Acetyl-D-glucosamine||1-Methyladenosine||2'-O-Methyladenosine||3'-O-Methyladenosine||N6-Methyladenosine||O6-Methyl-2'-deoxyguanosine||2'-Deoxysepiapterin	Mixed class	MS1
											FT02637	HILIC NEG	0.0014468	1.2926	0.208862	133.051	471.771	2,3-Dihydroxy-3-methylbutanoate||Deoxyribose	Mixed class	MS1
											FT04458	HILIC POS	0.0016577	1.11052	0.294074	175.071	461.577	Formiminoglutamic acid||N-Acetylasparagine	Mixed class	MS1
											FT12466	LIPIDS POS	0.0016582	0.593196	0.126139	711.482	415.898	PE-Cer(d35:2)||SM(d32:2)	Mixed class	MS1
											FT07061	HILIC NEG	0.0048918	2.77607	1.49946	266.088	492.84	N-Acetyl-glucosamine||Neuraminic acid||Dihydrolipoamide	Mixed class	MS1
											FT06873	LIPIDS POS	0.0049791	2.13736	1.10302	484.282	121.371	1alpha,25-dihydroxy-24-oxo-23-azavitamin D2||N-Oleoyl tyrosine	Mixed class	MS1
											FT02038	HILIC POS	3.48e-07	1.45645	0.258768	123.044	402.514	Benzoic acid	Other class	MS1
											FT03772	HILIC POS	1.56e-06	1.21464	0.120028	157.076	340.46	3-Indoleacetonitrile	Other class	MS1
											FT01771	HILIC POS	1.38e-05	1.57343	0.354477	116.034	465.213	Maleamate	Other class	MS1
											FT06337	HILIC POS	1.72e-05	1.26341	0.215954	221.092	340.463	5-Hydroxy-tryptophan	Other class	MS1 AND RT
											FT03816	LIPIDS POS	0.0012971	1.44088	0.249985	366.139	452.413	Riboflavin reduced	Other class	MS1
											FT09374	HILIC NEG	0.0038595	1.36996	0.481274	322.061	351.229	Epinephrine sulfate	Other class	MS1
											FT07383	HILIC POS	0.0038975	1.77091	0.604363	248.975	390.38	Methionine	Other class	MS1 AND RT
											FT10748	HILIC POS	2.2e-06	0.783098	0.117878	365.174	524.959	16-D1c-PhytoP||16-D1t-PhytoP||16-E1c-PhytoP||16-E1t-PhytoP||16-epi-16-D1c-PhytoP||16-epi-16-D1t-PhytoP||16-epi-16-E1c-PhytoP||16-epi-16-E1t-PhytoP||2,3-Dinor-8-iso prostaglandin F2alpha||2,3-Dinor-8-iso-PGF2alpha||2,3-dinor-11b-PGF2alpha||2,3-dinor-PGE1||2R-HpOTrE||6,9R,10R-trihydroxy-7E12Z,15Z-octadecatrienoic acid||6,9R,10S-trihydroxy-7E12Z,15Z-octadecatrienoic acid||9-D1c-PhytoP||9-D1t-PhytoP|…	Oxidised fatty acid	MS1
											FT00787	HILIC POS	1.79e-05	1.31239	0.284664	91.0541	402.469	Octatriynol	Oxidised fatty acid	MS1
											FT04414	HILIC NEG	0.00013492	2.0494	0.663706	187.134	53.0257	hydroxy-decanoic acid	Oxidised fatty acid	MS1
											FT02333	LIPIDS NEG	0.00084239	1.29645	0.370272	389.209	261.611	(5Z,9E,12S,14Z)-8,11,12-Trihydroxyicosa-5,9,14-trienoate||(5Z,9E,12S,14Z)-8,11,12-trihydroxyicosa-5,9,14-trienoic acid||11,12,15-THETA||11,12,15-THETA||11,12,15-TriHETRE||11,12,15-TriHETRE||11,12,15-trihydroxyeicosatrienoic acid||11,12,15S-trihydroxy-5Z,8Z,13E-eicosatrienoic acid||11,14,15-THETA||11,14,15-THETA||11,14,15-trihydroxy-5Z,8Z,12E-eicosatrienoic acid||11-Epi-PGF2a||11-beta-PGE1||11-epi…	Oxidised fatty acid	MS1
											FT14743	LIPIDS POS	0.0035725	0.539334	0.0757228	827.64	524.941	SM(d40:0)	Sphingolipid	MS1
											FT11351	HILIC NEG	0.0032328	1.14159	0.254272	430.16	345.72	16alpha-Hydroxy DHEA 3-sulfate||3b,16a-Dihydroxyandrostenone sulfate||16alpha-Hydroxy DHEA 3-sulfate	Sterol and steroid metabolism	MS1
											FT10408	HILIC NEG	0.0027424	1.27859	0.171419	359.068	370.11	Geranyl diphosphate	Terpenoid biosynthesis	MS1
											FT13675	LIPIDS POS	0.00023032	0.830167	0.518424	772.643	577.454	TG(44:1)	Triacylglyceride	MS1
											FT15160	LIPIDS POS	0.0012623	1.35018	0.205742	842.606	516.841	TG(47:3)	Triacylglyceride	MS1
											FT16254	LIPIDS POS	0.0028418	1.11788	0.642748	891.646	272.139	TG(54:11)	Triacylglyceride	MS1
											FT15225	LIPIDS POS	0.0045676	0.775048	0.333019	845.792	617.941	TG(O-52:2)	Triacylglyceride	MS1
											FT03394	LIPIDS NEG	0.0013013	1.48574	0.210399	480.287	71.2915	(6R)-1alpha,25-dihydroxyvitamin D3 6,19-sulfur dioxide adduct||(6RS,24R)-24,25-dihydroxyvitamin D3 6,19-sulfur dioxide adduct||(6S)-1alpha,25-dihydroxyvitamin D3 6,19-sulfur dioxide adduct||(5E)-(3S)-1alpha,25-dihydroxy-3-deoxy-3-thiavitamin D3 3-oxide||(5Z)-(3S)-1alpha,25-dihydroxy-3-deoxy-3-thiavitamin D3 3-oxide||(5Z)-1alpha,25-dihydroxy-3-deoxy-3-thiavitamin D3 3-oxide||1alpha,25-dihydroxy-22…	Vitamin D	MS1
											FT04623	LIPIDS POS	0.0014371	0.771736	0.269283	401.341	328.515	(24R)-24-hydroxyvitamin D3||(24S)-24-hydroxyvitamin D3	Vitamin D	MS1
											FT06676	LIPIDS POS	0.0046299	1.70149	0.821895	479.311	327.174	(22R)-1alpha,22,25-trihydroxy-23,24-tetradehydro-24a,24b-dihomo-20-epivitamin D3||(22R)-1alpha,22,25-trihydroxy-26,27-dimethyl-23,24-tetradehydro-20-epivitamin D3||(22S)-1alpha,22,25-trihydroxy-23,24-tetradehydro-24a,24b-dihomo-20-epivitamin D3||(22S)-1alpha,22,25-trihydroxy-26,27-dimethyl-23,23,24,24-tetradehydrovitamin D3||(25R)-12alpha-hydroxy-24R,26R-dimethyl-26,27-cyclo-cholest-4-en-3,6-dion…	Vitamin D	MS1

## Sheet: Supplementary Table 5
SUPPLEMENTARY TABLE 5: Two-way ANOVA (p<0.005) analysis to compare meal stimulation tests performed pre-surgery (RYGB patients) versus 2 weeks post-surgery (RYGB patients)
Phenotype = pre-surgery or 2 weeks post-surgery
Time = 0-120 minutes during meal stimulation test
PHENOTYPE											INTERACTION
IDX	Assay	Phenotype(raw.p)	Fold change (2 weeks/baseline)	+/- 95% confidence interval	m/z	Retention time (s)	Metabolite	Metabolite class	Metabolite annotation method		IDX	Assay	Interaction(raw.p)	Fold change (2 weeks/baseline)	+/- 95% confidence interval	m/z	Retention time (s)	Metabolite	Metabolite class	Metabolite annotation method
FT04043	LIPIDS NEG	0.00015451	0.80212	0.135292	527.319	122.877	N-Arachidonoyl tyrosine	Acyl amino acid	MS1		FT07761	HILIC POS	0.0004069	1.17371	0.444532	263.132	455.516	Methylmalonylcarnitine||Succinylcarnitine||Fumarycarnitine	Acyl carnitine	MS1
FT08464	HILIC POS	0.0042825	1.70453	0.3485	290.159	422.5	3-Methylglutarylcarnitine||O-Adipoylcarnitine||hexenedioylcarnitine	Acyl carnitine	MS1		FT02065	LIPIDS POS	0.003667	1.2878	0.493687	289.219	39.6116	Octanoylcarnitine	Acyl carnitine	MS/MS
FT07263	LIPIDS NEG	0.0040293	0.720192	0.223968	717.542	437.131	PA(37:0)	Glycerophospholipid (PA)	MS1		FT06366	LIPIDS NEG	0.0020756	0.695641	0.305426	663.648	556.901	Cer(d19:1/24:0)	Ceramide	MS/MS
FT11086	LIPIDS NEG	0.004746	0.588154	0.264368	1016.82	568.915	PC(48:0)	Glycerophospholipid (PC)	MS1		FT01325	LIPIDS NEG	1.34e-05	2.35709	0.85339	309.207	72.7826	Hexadecatrienoic acid	Fatty acid	MS1
FT07443	LIPIDS NEG	0.0036277	0.563549	0.304407	728.544	500.113	PE-Cer(d38:3)	Glycerophospholipid (PE)	MS1		FT12700	HILIC NEG	1.78e-05	1.56331	0.804891	626.346	310.25	LysoPC(22:6)	Lysoglycerophospholipid	MS1
FT15935	HILIC POS	0.00044572	1.18597	0.481252	790.605	273.841	PG(O-38:2)||PG(P-38:1)	Glycerophospholipid (PG)	MS1		FT02420	HILIC POS	0.00014908	1.37355	0.147291	131.049	348.345	Cinnamic acid||Indole-3-carbinol	Mixed class	MS1
FT16104	HILIC POS	0.0033726	0.784632	0.470578	815.617	273.38	PG(O-40:4)||PG(P-40:3)	Glycerophospholipid (PG)	MS1		FT01916	HILIC POS	0.0004096	1.57182	0.199237	119.049	402.523	2,3-Dihydro-1H-pyrrolizine-5-carboxaldehyde||2-Acetyl-4-methylpyridine||2-Acetyl-5-methylpyridine||2-Acetyl-6-methylpyridine	Mixed class	MS1
FT11183	LIPIDS NEG	0.0032289	0.821848	0.365139	1031.44	402.971	PIP2(34:1)	Glycerophospholipid (PI)	MS1		FT07521	HILIC POS	0.0011791	1.70432	0.841074	255.097	323.004	5-Hydroxy-N-formylkynurenine||Hydroxysepiapterin||Threoneopterin||Neopterin	Mixed class	MS1
FT09859	LIPIDS NEG	0.004558	1.73513	1.53881	907.534	448.218	PI(40:7)	Glycerophospholipid (PI)	MS1		FT04458	HILIC POS	0.0025143	1.3075	0.424161	175.071	461.577	Formiminoglutamic acid||N-Acetylasparagine	Mixed class	MS1
FT08892	LIPIDS NEG	0.0046527	0.558786	0.175041	837.429	246.634	PI(32:4)	Glycerophospholipid (PI)	MS1		FT02384	HILIC POS	0.0044322	1.47189	0.265586	130.097	515.175	Histidine	Mixed class	MS1 AND RT
FT10299	LIPIDS NEG	0.0041799	1.61347	1.30191	942.552	499.925	PS(44:10)	Glycerophospholipid (PS)	MS1		FT02038	HILIC POS	0.00053348	1.56775	0.212944	123.044	402.514	Benzoic acid	Other class	MS1
FT08110	HILIC POS	0.0020375	0.746243	0.340888	277.089	422.882	Galactosylglycerol	GPL synthesis	MS1		FT03983	HILIC NEG	0.0013374	1.81072	0.768148	173.104	546.049	Arginine	Other class	MS1 AND RT
FT05106	LIPIDS NEG	0.0030895	0.749344	0.118208	593.48	319.417	Cohibin A||Cohibin B	Heme metabolism	MS1		FT06918	HILIC NEG	0.0015851	1.92145	0.684035	263.023	46.7388	Tyrosol 4-sulfate	Other class	MS1
FT04089	LIPIDS NEG	0.00082892	0.770063	0.33927	530.326	143.372	LysoPC(19:3)	Lysoglycerophospholipid	MS1		FT01771	HILIC POS	0.0030001	1.31045	0.310553	116.034	465.213	Maleamate	Other class	MS1
FT03719	LIPIDS NEG	0.0021358	0.403975	0.108173	503.297	137.066	LysoPE(20:3)	Lysoglycerophospholipid	MS1		FT06054	HILIC NEG	0.003746	1.23208	0.221796	236.884	532.581	Trithionate	Other class	MS1
FT05670	LIPIDS NEG	0.0022831	0.797947	0.295009	622.333	203.017	LysoPS(22:2)	Lysoglycerophospholipid	MS1		FT10408	HILIC NEG	0.0033657	1.12318	0.146008	359.068	370.11	Geranyl diphosphate	Terpenoid biosynthesis	MS1
FT13139	HILIC POS	0.003077	0.725723	0.264942	490.29	310.005	LysoPC(14:0)	Lysoglycerophospholipid	MS/MS		FT09327	LIPIDS NEG	0.00081435	0.76554	0.337414	865.613	494.129	TG(51:9)	Triacylglyceride	MS1
FT07105	LIPIDS NEG	0.00035143	0.608123	0.385348	705.517	423.237	1-(O-alpha-D-galactopyranosyl)-3-keto-(1,27R,29R)-triacontanetriol||1-(O-alpha-D-glucopyranosyl)-27-keto-(1,3R,29R)-triacontanetriol||1-(O-alpha-D-glucopyranosyl)-3-keto-(1,27R,29R)-triacontanetriol||PE-Cer(d14:1(4E)/20:0)||PE-Cer(d16:1(4E)/18:0)||PE-Cer(d14:1(4E)/19:0)||PE-Cer(d15:1(4E)/18:0)||SM(d18:1/12:0)||SM(d18:1/12:0)	Mixed class	MS1
FT00239	HILIC POS	0.0006707	1.57579	0.39526	76.0392	448.984	Glycine	Mixed class	MS1 AND RT
FT07035	LIPIDS NEG	0.0040554	1.14688	0.48843	701.315	121.826	12-Oxo-c-LTB3||Lipoxin C4||S-(9-deoxy-delta9,12-PGD2)-glutathione||S-(PGA2)-glutathione||S-(PGJ2)-glutathione||12-Oxo-c-LTB3||Lipoxin C4	Mixed class	MS1
FT08936	HILIC POS	0.0041096	1.36405	0.601347	310.113	477.519	N-Acetylneuraminic acid||N-Succinyl-2-amino-6-ketopimelate||Histidylhydroxyproline||(S)-Succinyldihydrolipoamide	Mixed class	MS1
FT07740	LIPIDS NEG	5.2e-05	0.382216	0.108595	751.484	402.448	2,3-Bis-O-(geranylgeranyl)glycerol 1-phosphate	Other class	MS1
FT05646	HILIC NEG	0.00020146	1.31458	0.517677	226.058	478.171	2,8-Dihydroxyadenine||8-Hydroxyguanine||8-Oxoguanine||8-Hydroxy-7-methylguanine	Other class	MS1
FT08597	HILIC NEG	0.0040302	0.661446	0.6149	303.083	147.486	Uridine	Other class	MS/MS
FT14534	LIPIDS POS	0.0048974	0.753186	0.0937019	817.633	532.312	TG(O-46:2)	Triacylglyceride	MS1
FT16200	HILIC POS	0.0049824	2.28079	0.641144	840.612	257.828	TG(50:9)	Triacylglyceride	MS1

## Sheet: Supplementary Table 6
SUPPLEMENTARY TABLE 6: Two-way ANOVA (p<0.005) analysis to compare meal stimulation tests performed pre-surgery (sleeve patients) versus 2 weeks post-surgery (sleeve patients)
Phenotype = pre-surgery or 2 weeks post-surgery
Time = 0-120 minutes during meal stimulation test
PHENOTYPE											INTERACTION
IDX	Assay	Phenotype(raw.p)	Fold change (2 weeks/baseline)	+/- 95% confidence interval	m/z	Retention time (s)	Metabolite	Metabolite class	Metabolite annotation method		IDX	Assay	Interaction(raw.p)	Fold change (2 weeks/baseline)	+/- 95% confidence interval	m/z	Retention time (s)	Metabolite	Metabolite class	Metabolite annotation method
FT05648	LIPIDS POS	0.0026785	0.2831	0.279052	440.28	66.1715	N-gondoyl taurine	Acyl amino acid	MS1		FT00997	LIPIDS POS	0.00096384	1.75978	1.37989	226.105	32.8017	Acetylcarnitine	Acyl carnitine	MS/MS
FT05788	LIPIDS NEG	0.0023354	1.21192	0.178765	628.551	491.333	Cer(d36:0(2OH))	Ceramide	MS1		FT03838	LIPIDS NEG	0.0029195	0.695118	0.269227	512.268	39.0407	Sulfoglycolithocholate||Sulfolithocholylglycine	Bile acid	MS1
FT12417	LIPIDS POS	0.00010812	0.448073	0.204779	706.536	479.962	PC(30:0)||PE(33:0)	Glycerophospholipid (mixed)	MS1		FT01074	LIPIDS NEG	0.00061047	0.85318	0.259698	277.217	210.111	Octadecatrienoic acid	Fatty acid	MS1
FT15258	HILIC POS	0.00029245	0.251359	0.136049	704.52	263.481	PC(30:1)	Glycerophospholipid (mixed)	MS/MS		FT09884	LIPIDS POS	0.00050395	0.433071	0.180267	602.415	389.621	1-(2-methoxy-17Z-tetracosenyl)-sn-glycero-3-phosphoethanolamine	Lysoglycerophospholipid	MS1
FT12833	LIPIDS POS	0.00069267	0.448922	0.216049	731.523	459.519	1-(6-[5]-ladderane-hexanyl)-2-(8-[3]-ladderane-octanyl)-sn-glycerophosphoethanolamine||PG(P-34:4(9Z,12Z,15Z))||PG(O-34:3)	Glycerophospholipid (mixed)	MS1		FT03732	HILIC NEG	9.33e-07	0.88296	0.265822	166.018	460.76	Homocysteinesulfinic acid||N-Acetyltaurine||Cysteine	Mixed class	MS1
FT08420	LIPIDS NEG	0.0012272	2.05902	0.419569	803.615	495.705	PG(O-39:1)||PG(P-39:0)||PA(O-40:1)||PA(P-40:0)	Glycerophospholipid (mixed)	MS1		FT02384	HILIC POS	0.00027822	1.17952	0.394993	130.097	515.175	4-Guanidinobutanal||Histamine||Histidine||Imidazolepropionic acid||Methylimidazoleacetic acid	Mixed class	MS1
FT13842	LIPIDS POS	0.0015767	2.71171	1.30883	782.478	30.2028	PC(31:0)||PE(34:0)	Glycerophospholipid (mixed)	MS1		FT02420	HILIC POS	0.0016653	1.33562	0.468746	131.049	348.345	Cinnamic acid||Indole-3-carbinol	Mixed class	MS1
FT14252	LIPIDS POS	0.0029384	0.420646	0.313893	803.667	446.127	PC(O-37:2)||PC(P-37:1)||PE(O-40:2)||PE(P-40:1)	Glycerophospholipid (mixed)	MS1		FT05554	LIPIDS POS	0.00020276	1.30458	0.309713	435.182	249.994	17-Hydroxypregnenolone sulfate||Sphingosine 1-phosphate	Mixed class	MS1
FT12607	LIPIDS POS	0.0041073	0.642784	0.287016	718.54	468.463	PA(36:2)||PC(31:2)||PE(34:2)	Glycerophospholipid (mixed)	MS1		FT10106	HILIC NEG	0.0025186	1.2368	0.413198	345.069	472.002	Urate-3-ribonucleoside	Other class	MS1
FT12515	LIPIDS POS	0.0043688	1.11845	0.413898	713.502	448.493	PC(31:4)||PE(34:4)	Glycerophospholipid (mixed)	MS1		FT02578	HILIC POS	0.0014933	1.69919	0.803398	135.028	390.436	Cytosine	Other class	MS1
FT15455	HILIC POS	0.0011058	2.83213	2.03079	731.593	304.803	PA(O-39:1)||PA(P-39:0)	Glycerophospholipid (PA)	MS1		FT01900	HILIC POS	0.0046471	4.60502	6.83261	118.065	339.946	Indole	Other class	MS/MS
FT13224	LIPIDS POS	0.0028941	0.476336	0.211642	753.533	459.51	PA(40:5)	Glycerophospholipid (PA)	MS1		FT01056	LIPIDS NEG	0.0045511	1.31581	0.229195	272.231	216.164	Hydroxy-hexadecanoic acid	Oxidised fatty acid	MS1
FT15758	HILIC POS	0.0023763	0.824876	0.631504	771.611	268.43	PC(P-36:2)||PC(O-36:3)	Glycerophospholipid (PC)	MS1		FT07323	LIPIDS POS	0.00045985	1.13819	0.211619	503.169	249.843	15-Hydroxynorandrostene-3,17-dione glucuronide||16-Glucuronide-estriol||16alpha,17beta-Estriol 16-(beta-D-glucuronide)||16alpha,17beta-Estriol 17-(beta-D-glucuronide)||1Estriol-16-Glucuronide||Estriol-17-glucuronide||Estriol-3-glucuronide	Sterol and steroid metabolism	MS1
FT16004	HILIC POS	0.0028461	0.539701	0.162096	802.533	252.715	PC(36:5)	Glycerophospholipid (PC)	MS/MS		FT07379	LIPIDS POS	0.0014522	0.899918	0.487694	506.36	261.398	(22E,24E)-1alpha,25-dihydroxy-26,27-diethyl-22,23,24,24a-tetradehydro-24a-homovitamin D3||1alpha,25-dihydroxy-26,27-dimethyl-22,22,23,23-tetradehydro-24a,24b,24c-trihomo-20-epivitamin D3	Vitamin A	MS1
FT08470	LIPIDS NEG	0.0049189	0.48149	0.106715	808.54	466.788	1-(6-[3]-ladderane-hexanyl)-2-(8-[3]-ladderane-octanyl)-sn-glycerophosphocholine	Glycerophospholipid (PC)	MS1
FT16009	HILIC POS	0.00052119	0.473861	0.109426	803.534	252.53	PE(40:9)	Glycerophospholipid (PE)	MS1
FT11472	LIPIDS POS	0.0011263	0.546524	0.22849	662.538	431.137	PE-Cer(d34:1)	Glycerophospholipid (PE)	MS1
FT11102	LIPIDS POS	0.0029416	0.323286	0.163221	646.499	371.811	PE-Cer(d33:2)	Glycerophospholipid (PE)	MS1
FT13186	LIPIDS POS	6.53e-05	0.715572	0.210508	751.491	431.154	PG(O-34:4)||PG(P-34:3)	Glycerophospholipid (PG)	MS1
FT12991	LIPIDS POS	0.003888	1.30676	0.364925	740.546	437.906	PG(32:0)	Glycerophospholipid (PG)	MS1
FT09005	LIPIDS NEG	9.67e-05	0.44469	0.000780443	846.529	474.474	PI(O-33:0)	Glycerophospholipid (PI)	MS1
FT10473	LIPIDS NEG	0.00099285	1.20936	1.13022	955.626	533.19	PI(43:4)	Glycerophospholipid (PI)	MS1
FT14886	LIPIDS POS	0.0016548	0.528293	0.208831	832.479	415.898	PI(P-32:1)	Glycerophospholipid (PI)	MS1
FT10754	LIPIDS NEG	0.0025035	1.96127	1.01712	981.604	520.76	PI(P-42:6)	Glycerophospholipid (PI)	MS1
FT16485	LIPIDS POS	0.0030468	1.53929	0.222716	901.615	456.918	PI(O-40:5)||PI(P-40:4)	Glycerophospholipid (PI)	MS1
FT16562	LIPIDS POS	0.004408	0.867755	0.451817	905.613	533.202	PI(39:3)	Glycerophospholipid (PI)	MS1
FT14611	LIPIDS POS	0.001866	0.655686	0.187437	821.503	459.267	PS(37:4)	Glycerophospholipid (PS)	MS1
FT15511	HILIC POS	0.0021476	2.31697	1.0371	739.506	299.98	2,3-Bis-O-(geranylgeranyl)glycerol 1-phosphate	GPL synthesis	MS1
FT07380	LIPIDS POS	0.00036146	0.637138	0.0296892	506.323	103.914	LysoPE(20:2)||LysoPC(17:2)	Lysoglycerophospholipid	MS1
FT07014	LIPIDS POS	0.0009433	0.435992	0.265409	490.29	102.722	LysoPC(14:0)||LysoPE(17:0)	Lysoglycerophospholipid	MS1
FT09884	LIPIDS POS	0.00097026	0.433071	0.180267	602.415	389.621	1-(2-methoxy-17Z-tetracosenyl)-sn-glycero-3-phosphoethanolamine	Lysoglycerophospholipid	MS1
FT02508	HILIC POS	7.22e-05	0.759653	0.188146	133.097	472.053	2,4-Diaminopentanoate||2,5-Diaminopentanoic acid||Ornithine||Proline	Mixed class	MS1
FT12466	LIPIDS POS	0.0036719	0.830053	0.413304	711.482	415.898	PE-Cer(d35:2)||SM(d32:2)	Mixed class	MS1
FT01774	HILIC POS	0.004133	1.31187	0.943934	116.047	414.326	2-Aminobenzoic acid||2-Pyridylacetic acid||3-Pyridylacetic acid||4-Aminobenzoate||Anthranilate||Methyl nicotinate||Aminobenzoic acid||2-Maleylacetate||2-Methylene-4-oxopentanedioic acid||3-hydroxy-cis,cis-muconic acid	Mixed class	MS1
FT03803	HILIC NEG	0.0020658	0.713829	0.0971683	168.981	490.409	3-Sulfolactate||2-Sulfolactate	Other class	MS1
FT03136	HILIC POS	0.0022125	0.803768	0.781691	144.102	41.5614	2-Amino-3-methylenehexanoic acid	Other class	MS1
FT09774	LIPIDS POS	0.0031204	0.437295	0.378486	597.487	423.359	Mayolene-19	Other class	MS1
FT10844	HILIC POS	0.0006045	0.280325	0.10741	368.22	315.481	(+/-)-10-HDoHE||(+/-)-11-HDoHE||(+/-)-13-HDoHE||(+/-)-14-HDoHE||(+/-)-16-HDoHE||(+/-)-17-HDoHE||(+/-)-20-HDoHE||(+/-)-4-HDoHE||(+/-)-7-HDoHE||(+/-)-8-HDoHE||10(11)-EpDPE||10-HDoHE||11-HDoHE||13(14)-EpDPE||14R-HDHA||14S-HDHA||16(17)-EpDPE||16(17)-EpDPE||16-HDoHE||17-HDoHE||17R-HDHA||17S-HDHA||19(20)-EpDPE||19(20)-EpDPE||1a,1b-dihomo-15-deoxy-delta-12,14-PGJ2||11-dehydro-TXB3||12-oxo-10,11-dihydro-…	Oxidised fatty acid	MS1
FT14534	LIPIDS POS	0.00028196	0.380689	0.147308	817.633	532.312	TG(O-46:2)	Triacylglyceride	MS1
FT10108	LIPIDS NEG	0.0033268	0.601234	0.244087	927.625	529.693	TG(56:13)	Triacylglyceride	MS1
FT09592	LIPIDS NEG	0.0046037	1.47337	0.664853	884.701	541.715	TG(51:5)	Triacylglyceride	MS1

## Sheet: Supplementary Table 7
SUPPLEMENTARY TABLE 7: Two-way ANOVA (p<0.005) analysis to compare meal stimulation tests performed 2 weeks post-surgery (RYGB patients) versus 2 weeks post-surgery (sleeve patients)
Phenotype = pre-surgery or 2 weeks post-surgery
Time = 0-120 minutes during meal stimulation test
PHENOTYPE											INTERACTION
IDX	Assay	Phenotype(raw.p)	Fold change (RYGB/sleeve))	+/- 95% confidence interval	m/z	Retention time (s)	Metabolite	Metabolite class	Metabolite annotation method		IDX	Assay	Interaction(raw.p)	Fold change (RYGB/sleeve))	+/- 95% confidence interval	m/z	Retention time (s)	Metabolite	Metabolite class	Metabolite annotation method
FT20404	LIPIDS POS	0.0045904	1.81558	0.66879	464.299	41.9342	3a,7b,12a-Trihydroxyoxocholanyl-Glycine||3a,7b,12a-Trihydroxyoxocholanyl-Glycine||Glycocholic Acid	Bile acid	MS1		FT11003	LIPIDS POS	0.0028495	1.25639	0.197382	641.412	319.559	PS(24:0)	Glycerophospholipid (PS)	MS1
FT13529	LIPIDS POS	0.0031554	0.776082	0.141932	766.511	448.494	PC(P-33:2)||PE(P-36:2)||PE(O-36:3)	Glycerophospholipid (mixed)	MS1		FT09884	LIPIDS POS	0.00024398	1.25911	0.269637	602.415	389.621	1-(2-methoxy-17Z-tetracosenyl)-sn-glycero-3-phosphoethanolamine	Lysoglycerophospholipid	MS1
FT15806	LIPIDS POS	8.02e-05	0.800193	0.0780591	871.591	451.035	PC(41:6)||PE(44:6)	Glycerophospholipid (mixed)	MS1		FT12599	HILIC POS	0.00093678	1.47935	0.371317	452.209	350.043	LysoPG(12:0)	Lysoglycerophospholipid	MS1
FT08828	LIPIDS NEG	0.00039677	0.755429	0.143028	833.589	427.409	PG(O-38:2)||PG(P-38:1)	Glycerophospholipid (PG)	MS1		FT01818	HILIC NEG	0.0046462	0.787857	0.0499696	117.075	416.179	2-Amino-2-methylbutanoate||2-Amino-3-methylbutanoic acid||2-amino-pentanoic acid||4-amino-pentanoic acid||5-Aminopentanoate||Norvaline||Valine||N-Methyl-a-aminoisobutyric acid	Mixed class	MS1
FT13241	LIPIDS POS	0.002353	0.80114	0.13712	755.482	447.411	PG(33:2)	Glycerophospholipid (PG)	MS1		FT01669	HILIC NEG	0.0021184	1.23167	0.169326	113.036	471.837	5,6-Dihydrouracil||Dihydrouracil||3-Cyanoalanine||N-Methylhydantoin||Imidazole	Mixed class	MS1
FT08275	LIPIDS POS	0.0031634	0.894432	0.0517504	539.353	54.8847	LysoPS(P-20:0)	Lysoglycerophospholipid	MS1		FT07577	HILIC NEG	0.0006189	1.71161	0.51106	280.104	478.99	N-(1-Deoxy-1-fructosyl)threonine||N-Acetyl-D-glucosamine||1-Methyladenosine||2'-O-Methyladenosine||3'-O-Methyladenosine||N6-Methyladenosine||O6-Methyl-2'-deoxyguanosine||2'-Deoxysepiapterin	Mixed class	MS1
FT12471	LIPIDS POS	0.0026367	0.700145	0.107135	711.504	401.454	PE-Cer(d35:2(2OH))||SM(d32:1(OH))	Mixed class	MS1		FT07383	HILIC POS	0.0028409	1.34158	0.209618	248.975	390.38	Methionine	Other class	MS1
FT07158	HILIC NEG	0.0019208	1.24283	0.391017	186.124	224.096	Pyridoxamine	Other class	MS1
FT16216	HILIC POS	0.0049057	1.84605	0.291931	174.055	72.8995	Quinaldic acid	Other class	MS1

## Sheet: Supplementary Table 8
SUPPLEMENTARY TABLE 8: Two-way ANOVA (p<0.005) analysis to compare meal stimulation tests performed pre-surgery (RYGB patients) versus 12 months post-surgery (RYGB patients)
Phenotype = pre-surgery or 2 weeks post-surgery
Time = 0-120 minutes during meal stimulation test
PHENOTYPE											INTERACTION
IDX	Assay	Phenotype(raw.p)	Fold change (12 months/baseline)	+/- 95% confidence interval	m/z	Retention time (s)	Metabolite	Metabolite class	Metabolite annotation method		IDX	Assay	Interaction(raw.p)	Fold change (12 months/baseline)	+/- 95% confidence interval	m/z	Retention time (s)	Metabolite	Metabolite class	Metabolite annotation method
FT12892	LIPIDS NEG	0.0010155	0.567484	0.397523	1488.1	442.123	CL(74:2)	Cardiolipin	MS1		FT01930	LIPIDS NEG	0.001252	1.65118	0.812265	352.286	242.693	N-oleoyl alanine||N-palmitoyl proline	Acyl amino acid	MS1
FT11346	LIPIDS NEG	0.0040422	0.78989	0.390236	1058.47	407.495	CDP-DG(38:7)	CDP-glycerol	MS1		FT06372	LIPIDS POS	0.0029907	0.841125	0.424177	464.376	325.995	N-tricosanoyl taurine	Acyl amino acid	MS1
FT05894	LIPIDS NEG	1.13e-05	0.565616	0.296047	636.593	529.87	Cer(d41:2)	Ceramide	MS1		FT07614	HILIC NEG	0.00011264	0.596305	0.178752	281.248	30.1415	Octadecenoic acid	Fatty acid	MS1
FT05639	LIPIDS NEG	0.00075737	0.495785	0.0218168	619.584	521.12	Cer(d40:2)	Ceramide	MS1		FT01087	LIPIDS NEG	5.18e-05	0.639643	0.15676	279.233	262.137	Octadecadienoic acid	Fatty acid	MS1
FT05980	LIPIDS NEG	0.0011509	0.549956	0.113076	642.567	529.325	Cer(t37:0)||Cer(d36:0(2OH))	Ceramide	MS1		FT00934	LIPIDS NEG	0.0035605	2.14356	1.61121	253.218	242.693	hexadecenoic acid	Fatty acid	MS1
FT07371	LIPIDS NEG	0.0014449	0.828775	0.337395	724.647	551.322	Cer(t44:1(2OH)(3OH))	Ceramide	MS1		FT13139	HILIC POS	0.0040057	0.65457	0.294237	490.29	310.005	LysoPC(14:0)||LysoPE(17:0)	Lysoglycerophospholipid	MS1
FT06366	LIPIDS NEG	0.0022961	0.594789	0.113914	663.648	556.901	Cer(d19:1/24:0)	Ceramide	MS1		FT01669	HILIC NEG	0.00079066	1.24656	0.207676	113.036	471.837	5,6-Dihydrouracil||Dihydrouracil||3-Cyanoalanine||N-Methylhydantoin||Imidazole	Mixed class	MS1
FT06355	LIPIDS NEG	0.0033302	1.17537	0.805185	662.609	529.891	Cer(d42:2(2OH))	Ceramide	MS1		FT03173	HILIC NEG	4.86e-06	1.29841	0.357528	148.061	470.706	Alanine||Sarcosine||Urethane||beta-Alanine||3-Amino-2-methylpropanoate||beta-Aminoisobutyric acid||2-Aminobutanoate||2-Amino-2-methylpropanoate||2-Aminoisobutyric acid||2-amino-butanoic acid	Mixed class	MS1
FT06449	LIPIDS NEG	0.0040446	2.16573	2.23861	670.525	437.11	GlcCer(d32:1)	Ceramide	MS1		FT01818	HILIC NEG	0.0028067	1.30926	0.335753	117.075	416.179	2-Amino-2-methylbutanoate||2-Amino-3-methylbutanoic acid||2-amino-pentanoic acid||4-amino-pentanoic acid||5-Aminopentanoate||Norvaline||Valine||N-Methyl-a-aminoisobutyric acid	Mixed class	MS1
FT07210	LIPIDS NEG	0.0045839	1.40705	0.604548	714.55	457.889	GlcCer(d34:1(2OH))	Ceramide	MS1		FT01108	HILIC NEG	1.6e-05	1.34744	0.34803	101.061	51.7481	2-Methylbutanoic acid||3-Methylbutanoic acid||Isovaleric acid||Valeric acid	Mixed class	MS1
FT03831	LIPIDS NEG	0.00044286	0.450015	0.0756308	511.31	348.848	Cholesterol sulfate	Cholesterol metabolism	MS1		FT02637	HILIC NEG	0.00084362	1.3635	0.174839	133.051	471.771	2,3-Dihydroxy-3-methylbutanoate||Deoxyribose	Mixed class	MS1
FT01087	LIPIDS NEG	0.0015408	0.639643	0.15676	279.233	262.137	Octadecadienoic acid	Fatty acid	MS1		FT03732	HILIC NEG	2.6e-06	1.54405	0.779841	166.018	460.76	Homocysteinesulfinic acid||N-Acetyltaurine||Cysteine	Mixed class	MS1
FT08751	LIPIDS NEG	2.47e-05	0.539861	0.0537707	828.479	402.714	PE(40:10)||PS(40:9)	Glycerophospholipid (mixed)	MS1		FT05663	HILIC POS	0.0049433	0.788946	0.171984	202.119	381.528	Dimethylguanidino valeric acid||gamma-Glutamyl-beta-aminopropiononitrile	Mixed class	MS1
FT09136	LIPIDS NEG	0.00021342	0.694784	0.237449	854.494	407.44	PE(42:11)||PS(42:10)	Glycerophospholipid (mixed)	MS1		FT02475	HILIC POS	0.0006791	1.32868	0.163392	132.081	340.202	3-Methylene-indolenine||Isoquinoline||Quinoline	Mixed class	MS1
FT15746	HILIC POS	0.00047611	0.840645	0.352437	770.566	260.853	PC(35:3)||PE(38:3)	Glycerophospholipid (mixed)	MS/MS		FT04458	HILIC POS	0.002407	1.48049	0.820679	175.071	461.577	Formiminoglutamic acid||N-Acetylasparagine	Mixed class	MS1
FT08053	LIPIDS NEG	0.0027312	0.899785	0.262804	777.49	440.304	PG(32:2)	Glycerophospholipid (mixed)	MS/MS		FT05204	HILIC POS	0.00011813	1.48964	0.717192	191.102	431.507	Alanylthreonine||Diaminopimelic acid	Mixed class	MS1
FT08058	LIPIDS NEG	0.0034065	1.5739	1.38871	777.564	474.769	PG(36:0)||PA(38:0)	Glycerophospholipid (mixed)	MS1		FT02420	HILIC POS	7.02e-06	1.55457	0.391483	131.049	348.345	Cinnamic acid||Indole-3-carbinol	Mixed class	MS1
FT15373	HILIC POS	0.0037603	0.828812	0.371295	720.552	275.147	PC(31:0)||PE(34:0)	Glycerophospholipid (mixed)	MS/MS		FT01916	HILIC POS	1.16e-05	1.7269	0.460347	119.049	402.523	2,3-Dihydro-1H-pyrrolizine-5-carboxaldehyde||2-Acetyl-4-methylpyridine||2-Acetyl-5-methylpyridine||2-Acetyl-6-methylpyridine	Mixed class	MS1
FT07332	LIPIDS NEG	1.04e-05	0.810253	0.210038	721.537	440.084	PA(O-35:0)	Glycerophospholipid (PA)	MS1		FT01952	HILIC POS	0.0030652	2.14366	0.772148	121.069	440.837	Homoserine||Threonine||2-amino-3-oxo-butanoic acid||Acetylglycine||Aspartate 4-semialdehyde||Methylmalonate semialdehyde||2-Oxobutanoate||2-methyl-3-oxo-propanoic acid||3-hydroxybut-2-enoic acid||3-methyl pyruvic acid||Acetoacetic acid||Succinic acid semialdehyde	Mixed class	MS1
FT07263	LIPIDS NEG	0.0019103	0.675713	0.264704	717.542	437.131	PA(37:0)	Glycerophospholipid (PA)	MS1		FT03772	HILIC POS	0.0042483	1.362	0.172206	157.076	340.46	3-Indoleacetonitrile	Other class	MS1
FT09458	LIPIDS NEG	0.00033261	1.24873	0.302567	874.694	513.983	PC(O-39:1)||PC(P-39:0)	Glycerophospholipid (PC)	MS1		FT06337	HILIC POS	0.00088905	1.57122	0.312629	221.092	340.463	5-Hydroxy-tryptophan	Other class	MS1 AND RT
FT08033	LIPIDS NEG	0.0023045	0.623468	0.416658	775.525	453.261	PC(P-34:3)||PC(O-34:4)	Glycerophospholipid (PC)	MS1		FT02862	HILIC POS	1.54e-05	1.65124	0.292667	140.043	435.092	Guanidinoacetate||Guanidoacetic acid	Other class	MS1
FT14898	HILIC POS	5.14e-05	0.873578	0.276987	661.526	300.996	PE-Cer(d34:1)	Glycerophospholipid (PE)	MS1		FT02038	HILIC POS	8.7e-06	1.71616	0.435209	123.044	402.514	Benzoic acid	Other class	MS1
FT16009	HILIC POS	0.00032593	0.715821	0.328389	803.534	252.53	PE(40:9)	Glycerophospholipid (PE)	MS1		FT01771	HILIC POS	0.00029694	1.90202	0.610273	116.034	465.213	Maleamate	Other class	MS1
FT06874	LIPIDS NEG	0.0022833	0.675317	0.314893	692.504	402.959	PE-Cer(d33:1)	Glycerophospholipid (PE)	MS1		FT03409	LIPIDS NEG	0.0038995	1.36856	0.486134	481.333	313.64	2-Phytyl-1,4-naphthoquinone||Demethylphylloquinone	Other class	MS1
FT08828	LIPIDS NEG	0.00012442	1.54099	0.585282	833.589	427.409	PG(O-38:2)||PG(P-38:1)	Glycerophospholipid (PG)	MS1		FT04414	HILIC NEG	3.99e-05	2.44131	0.935605	187.134	53.0257	hydroxy-decanoic acid	Oxidised fatty acid	MS1
FT08941	LIPIDS NEG	2.22e-05	0.688483	0.277889	841.487	423.205	PI(35:5)	Glycerophospholipid (PI)	MS1		FT00787	HILIC POS	0.00025848	1.48037	0.447536	91.0541	402.469	Octatriynol	Oxidised fatty acid	MS1
FT11183	LIPIDS NEG	0.0015238	0.590965	0.109575	1031.44	402.971	PIP2(34:1)	Glycerophospholipid (PI)	MS1		FT02333	LIPIDS NEG	0.00053053	1.34458	0.59975	389.209	261.611	(5Z,9E,12S,14Z)-8,11,12-Trihydroxyicosa-5,9,14-trienoate||(5Z,9E,12S,14Z)-8,11,12-trihydroxyicosa-5,9,14-trienoic acid||11,12,15-THETA||11,12,15-THETA||11,12,15-TriHETRE||11,12,15-TriHETRE||11,12,15-trihydroxyeicosatrienoic acid||11,12,15S-trihydroxy-5Z,8Z,13E-eicosatrienoic acid||11,14,15-THETA||11,14,15-THETA||11,14,15-trihydroxy-5Z,8Z,12E-eicosatrienoic acid||11-Epi-PGF2a||11-beta-PGE1||11-epi…	Oxidised fatty acid	MS1
FT10473	LIPIDS NEG	0.0015965	0.483252	0.148032	955.626	533.19	PI(43:4)	Glycerophospholipid (PI)	MS1		FT04280	LIPIDS POS	0.00012827	0.717887	0.0927422	384.273	49.3616	Tetrahydrocortisol	Sterol and steroid	MS1
FT08943	LIPIDS NEG	0.0032298	0.474166	0.102005	841.541	452.664	PI(O-32:0)	Glycerophospholipid (PI)	MS1		FT11351	HILIC NEG	0.00025808	1.33532	0.272974	430.16	345.72	16alpha-Hydroxy DHEA 3-sulfate||3b,16a-Dihydroxyandrostenone sulfate||16alpha-Hydroxy DHEA 3-sulfate	Sterol and steroid metabolism	MS1
FT10065	LIPIDS NEG	0.0045019	1.14098	0.404483	924.62	456.071	PI(O-38:1)||PI(P-38:0)	Glycerophospholipid (PI)	MS1		FT10408	HILIC NEG	6.97e-05	1.28314	0.234924	359.068	370.11	Geranyl diphosphate	Terpenoid biosynthesis	MS1
FT10640	LIPIDS NEG	0.0046641	0.79588	0.194538	971.625	554.276	PI(P-42:4)	Glycerophospholipid (PI)	MS1		FT16092	LIPIDS POS	0.00059353	1.61752	1.44305	883.624	389.607	TG(52:9)	Triacylglyceride	MS1
FT09659	LIPIDS NEG	0.0021299	0.674017	0.326308	890.52	434.806	PS(40:8)	Glycerophospholipid (PS)	MS1		FT02973	LIPIDS NEG	0.0014404	1.27205	0.035002	447.348	303.915	1alpha,25-dihydroxy-3-deoxy-19-norvitamin D3||1beta,25-dihydroxy-3-deoxy-19-norvitamin D3||25-dihydroxy-19-nor-3-epivitamin D3||25-dihydroxy-19-norvitamin D3	Vitamin D	MS1
FT13139	HILIC POS	0.00095468	0.65457	0.294237	490.29	310.005	LysoPC(14:0)	Lysoglycerophospholipid	MS1
FT00239	HILIC POS	0.00013495	1.5994	0.186874	76.0392	448.984	Glycine	Mixed class	MS1 AND RT
FT07105	LIPIDS NEG	0.00029343	0.711238	0.387818	705.517	423.237	1-(O-alpha-D-galactopyranosyl)-3-keto-(1,27R,29R)-triacontanetriol||1-(O-alpha-D-glucopyranosyl)-27-keto-(1,3R,29R)-triacontanetriol||1-(O-alpha-D-glucopyranosyl)-3-keto-(1,27R,29R)-triacontanetriol||PE-Cer(d14:1(4E)/20:0)||PE-Cer(d16:1(4E)/18:0)||PE-Cer(d14:1(4E)/19:0)||PE-Cer(d15:1(4E)/18:0)||SM(d18:1/12:0)||SM(d18:1/12:0)	Mixed class	MS1
FT00475	HILIC NEG	0.00041842	1.56462	0.256795	88.0404	444.348	Alanine	Mixed class	MS1 AND RT
FT01107	HILIC NEG	0.00042451	2.09127	0.43538	101.036	468.549	Cycloserine||N-Formiminoglycine	Mixed class	MS1
FT07302	HILIC POS	0.0015781	3.13574	0.96781	246.108	350.54	Deoxyuridine||Cytidine	Mixed class	MS1
FT01908	HILIC POS	3.01e-05	1.78331	0.322376	119.064	434.832	Guanidoacetic acid	Other class	MS1
FT06644	HILIC POS	0.0013381	4.23721	2.4372	229.118	459.137	Carbidopa||3-Methoxytyrosine||3-O-Methyl-a-methyldopa||Methyldopa	Other class	MS1
FT00346	HILIC POS	0.0014429	1.60404	0.45021	83.0607	448.976	Pyrimidine	Other class	MS1
FT08597	HILIC NEG	0.0035265	0.508833	0.177794	303.083	147.486	Uridine	Other class	MS/MS AND RT
FT03654	HILIC POS	0.0035858	1.37773	0.36692	153.991	433.242	Maleamate	Other class	MS1
FT10110	HILIC NEG	0.0043477	2.50017	1.14348	345.107	325.752	N-Glucosylnicotinate	Other class	MS1
FT01006	HILIC POS	0.0046687	1.75578	0.316365	98.0236	465.242	Maleamate	Other class	MS1
FT11052	HILIC POS	0.0026208	0.781958	0.359148	379.247	373.032	10,13-diepi-10-F4c-NeuroP||10,13-diepi-10-F4t-NeuroP||10,17-diepi-17-F4c-NeuroP||10,17-diepi-17-F4t-NeuroP||10-F4-NeuroP||10-F4c-NeuroP||10-F4t-NeuroP||10-epi-10-F4c-NeuroP||10-epi-10-F4t-NeuroP||10-epi-17-F4c-NeuroP||10-epi-17-F4t-NeuroP||10-epi-7-F4c-NeuroP||10-epi-7-F4t-NeuroP||11-F4-NeuroP||11-F4c-NeuroP||11-F4t-NeuroP||11-epi-11-F4c-NeuroP||11-epi-11-F4t-NeuroP||13,16-diepi-13-F4c-NeuroP||13…	Oxidised fatty acid	MS1
FT06656	HILIC POS	0.0030481	1.88204	0.623638	229.155	331.942	Isoleucylproline||Leucylproline	Peptide	MS1
FT05730	HILIC POS	0.0031358	1.35199	0.366597	204.098	492.369	Asparaginylalanine||Glutaminylglycine||Glycyl-Gamma-glutamate	Peptide	MS1
FT08199	LIPIDS NEG	0.00031002	0.886397	0.275914	786.653	553.54	SM(d40:1)	Sphingolipid	MS1
FT08656	LIPIDS NEG	0.00059763	0.825939	0.445597	820.656	532.623	SM(d38:0)	Sphingolipid	MS1
FT09620	LIPIDS NEG	2.62e-05	0.527208	0.187479	887.637	532.991	TG(52:10)	Triacylglyceride	MS1
FT09491	LIPIDS NEG	0.00043879	1.31379	0.575967	876.697	527.255	TG(51:4)	Triacylglyceride	MS1
FT09625	LIPIDS NEG	0.0015655	0.624028	0.191652	887.735	586.375	TG(50:3)	Triacylglyceride	MS1
FT08455	LIPIDS NEG	0.0030025	1.25025	0.433079	806.635	519.503	TG(49:7)	Triacylglyceride	MS1

## Sheet: Supplementary Table 9
SUPPLEMENTARY TABLE 9: Two-way ANOVA (p<0.005) analysis to compare meal stimulation tests performed pre-surgery (sleeve patients) versus 12 months post-surgery (sleeve patients)
Phenotype = pre-surgery or 2 weeks post-surgery
Time = 0-120 minutes during meal stimulation test
PHENOTYPE											INTERACTION
IDX	Assay	Phenotype(raw.p)	Fold change (12 months/baseline)	+/- 95% confidence interval	m/z	Retention time (s)	Metabolite	Metabolite class	Metabolite annotation method		IDX	Assay	Interaction(raw.p)	Fold change (12 months/baseline)	+/- 95% confidence interval	m/z	Retention time (s)	Metabolite	Metabolite class	Metabolite annotation method
FT11175	LIPIDS POS	0.00039989	0.580202	0.561961	649.534	426.764	CE(15:0)	Cholesterol metabolism	MS1		FT07494	LIPIDS NEG	0.0005775	1.23595	0.0751626	731.546	451.32	GlcCer(d32:1)	Ceramide	MS1
FT13725	LIPIDS POS	0.00057686	0.201232	0.0386836	775.503	430.086	PC(34:5)||PE(37:5)	Glycerophospholipid (mixed)	MS1		FT07483	LIPIDS NEG	0.0030985	1.59677	1.17128	730.55	451.334	GlcCer(t34:1(2OH[S]))	Ceramide	MS1
FT13224	LIPIDS POS	0.0038088	0.442613	0.110458	753.533	459.51	PA(40:5)	Glycerophospholipid (PA)	MS1		FT12504	HILIC NEG	0.0016102	0.854753	0.380278	569.477	30.187	DG(31:1)	Diacylglyceride	MS1
FT16004	HILIC POS	0.0029129	1.12805	0.819056	802.533	252.715	PC(36:5)	Glycerophospholipid (PC)	MS/MS		FT01255	LIPIDS NEG	0.00016297	1.3077	0.378892	303.233	250.05	Eicosatetraenoic acid	Fatty acid	MS1
FT09364	LIPIDS NEG	0.0035157	1.7329	0.45352	868.676	530.503	PC(42:2)	Glycerophospholipid (PC)	MS1		FT08270	LIPIDS POS	0.0016287	1.37525	0.321019	539.369	327.908	PA(24:0)	Glycerophospholipid (PA)	MS1
FT13219	LIPIDS POS	0.0039057	0.806885	0.235852	753.466	416.005	PG(33:3)	Glycerophospholipid (PG)	MS1		FT09807	LIPIDS POS	0.00032057	2.40636	1.60611	599.366	316.836	PA(27:1)	Glycerophospholipid (PA)	MS1
FT15213	LIPIDS POS	0.0036869	0.69563	0.060736	845.502	452.056	PI(34:6)	Glycerophospholipid (PI)	MS1		FT09732	HILIC NEG	0.0043671	0.882456	0.157225	333.059	526.942	Glycerophosphoinositol	GPL synthesis	MS1
FT00686	LIPIDS POS	3.31e-05	0.552037	0.169374	203.152	515.005	Capryloylglycine||N-Acetylaminooctanoic acid||Valproylglycine	Mixed class	MS1		FT01108	HILIC NEG	1.31e-06	1.28889	0.245228	101.061	51.7481	2-Methylbutanoic acid||3-Methylbutanoic acid||Isovaleric acid||Valeric acid	Mixed class	MS1
FT09300	LIPIDS NEG	0.00042648	1.48995	0.915211	863.607	483.109	All trans decaprenyl diphosphate	Terpenoid biosynthesis	MS1		FT05663	HILIC POS	0.0033965	0.431943	0.255923	202.119	381.528	Dimethylguanidino valeric acid||gamma-Glutamyl-beta-aminopropiononitrile	Mixed class	MS1
FT09474	LIPIDS NEG	0.0039791	1.38851	0.304729	875.693	527.194	TG(51:4)	Triacylglyceride	MS1		FT07521	HILIC POS	0.00043499	0.755266	0.165345	255.097	323.004	5-Hydroxy-N-formylkynurenine||Hydroxysepiapterin||Threoneopterin||Neopterin	Mixed class	MS1
FT13379	HILIC POS	0.0030537	1.46672	0.95436	509.378	308.386	2'-Apo-beta-carotenal	Vitamin A	MS1		FT02384	HILIC POS	0.00078334	1.10485	0.337009	130.097	515.175	Histidine	Mixed class	MS/MS
											FT01916	HILIC POS	0.0001507	1.27646	0.193739	119.049	402.523	2,3-Dihydro-1H-pyrrolizine-5-carboxaldehyde||2-Acetyl-4-methylpyridine||2-Acetyl-5-methylpyridine||2-Acetyl-6-methylpyridine	Mixed class	MS1
											FT07038	HILIC POS	0.004017	1.42828	0.284659	240.102	299.606	Flavone||Cysteinyl-Threonine||Cystathionine||Threonylcysteine||N-Ornithyl-L-taurine	Mixed class	MS1
											FT06402	LIPIDS POS	1.77e-05	2.08398	0.898661	466.352	107.81	Sphingosine-1-phosphocholine||Hydroxyarachidonoylcarnitine	Mixed class	MS1
											FT04192	HILIC POS	0.002128	0.463094	0.134592	169.036	321.251	Uric acid	Other class	MS1
											FT00852	HILIC POS	0.00012839	1.32694	0.0779409	95.0491	402.483	Benzoic acid	Other class	MS1
											FT05117	HILIC POS	0.00064249	1.46587	0.629005	188.176	501.225	N1-Acetylspermidine||N8-Acetylspermidine	Other class	MS1
											FT04096	HILIC POS	0.00093562	1.65885	0.397796	166.053	464.66	Methionine sulfoxide	Other class	MS1
											FT08182	LIPIDS POS	0.00038289	0.24827	0.10635	535.472	592.961	Mayolene-16	Other class	MS1
											FT09786	LIPIDS POS	0.0026753	0.835908	0.216107	598.49	582.194	Mayolene-19	Other class	MS1
											FT10748	HILIC POS	7.12e-05	0.701002	0.188757	365.174	524.959	16-D1c-PhytoP||16-D1t-PhytoP||16-E1c-PhytoP||16-E1t-PhytoP||16-epi-16-D1c-PhytoP||16-epi-16-D1t-PhytoP||16-epi-16-E1c-PhytoP||16-epi-16-E1t-PhytoP||2,3-Dinor-8-iso prostaglandin F2alpha||2,3-Dinor-8-iso-PGF2alpha||2,3-dinor-11b-PGF2alpha||2,3-dinor-PGE1||2R-HpOTrE||6,9R,10R-trihydroxy-7E12Z,15Z-octadecatrienoic acid||6,9R,10S-trihydroxy-7E12Z,15Z-octadecatrienoic acid||9-D1c-PhytoP||9-D1t-PhytoP|…	Oxidised fatty acid	MS1
											FT00787	HILIC POS	0.0047854	1.19827	0.302112	91.0541	402.469	Octatriynol	Oxidised fatty acid	MS1
											FT01242	LIPIDS NEG	0.0035912	0.782284	0.157921	299.259	293.927	hydroxyoctadecanoic acid	Oxidised fatty acid	MS1
											FT03206	LIPIDS NEG	0.0026607	1.17984	1.23165	469.38	302.338	oxo-hexacosenoic acid	Oxidised fatty acid	MS1
											FT05633	LIPIDS POS	0.0039441	8.46455	13.2651	439.192	277.689	5alpha-Pregnan-3beta,20beta-diol 20-sulfate||5alpha-Pregnan-3beta,20beta-diol 3-sulfate	Sterol and steroid	MS1
											FT10408	HILIC NEG	0.0022638	1.26268	0.316368	359.068	370.11	Geranyl diphosphate	Terpenoid biosynthesis	MS1
											FT16142	LIPIDS POS	0.0049519	11.2507	12.9257	885.789	586.039	TG(52:0)	Triacylglyceride	MS1
											FT06676	LIPIDS POS	0.0037327	2.14069	1.46869	479.311	327.174	(22R)-1alpha,22,25-trihydroxy-23,24-tetradehydro-24a,24b-dihomo-20-epivitamin D3||(22R)-1alpha,22,25-trihydroxy-26,27-dimethyl-23,24-tetradehydro-20-epivitamin D3||(22S)-1alpha,22,25-trihydroxy-23,24-tetradehydro-24a,24b-dihomo-20-epivitamin D3||(22S)-1alpha,22,25-trihydroxy-26,27-dimethyl-23,23,24,24-tetradehydrovitamin D3||(25R)-12alpha-hydroxy-24R,26R-dimethyl-26,27-cyclo-cholest-4-en-3,6-dion…	Vitamin D	MS1

## Sheet: Supplementary Table 10
SUPPLEMENTARY TABLE 10: Two-way ANOVA (p<0.005) analysis to compare meal stimulation tests performed 12 months post-surgery (RYGB patients) versus 12 months post-surgery (sleeve patients)
Phenotype = pre-surgery or 2 weeks post-surgery
Time = 0-120 minutes during meal stimulation test
PHENOTYPE											INTERACTION
IDX	Assay	Phenotype(raw.p)	Fold change (RYGB/sleeve)	+/- 95% confidence interval	m/z	Retention time (s)	Metabolite	Metabolite class	Metabolite annotation method		IDX	Assay	Interaction(raw.p)	Fold change (RYGB/sleeve)	+/- 95% confidence interval	m/z	Retention time (s)	Metabolite	Metabolite class	Metabolite annotation method
FT07624	HILIC NEG	0.0045581	0.881798	0.107773	282.252	30.1323	Octadecenoic acid	Fatty acid	MS1		FT02631	LIPIDS POS	0.00055718	1.23203	0.200962	311.204	38.4692	Decatrienoylcarnitine	Acyl carnitine	MS/MS
FT17636	LIPIDS POS	0.0014959	1.94547	0.49236	967.723	583.015	PI(43:0)	Glycerophospholipid (PI)	MS1		FT02734	LIPIDS POS	0.0020293	2.25689	0.635973	314.232	43.58	Decenoylcarnitine	Acyl carnitine	MS1
FT11481	LIPIDS POS	0.0023733	1.82304	0.242358	663.342	31.9472	Coproporphyrinogen I||Coproporphyrinogen III||Coproporphyrinogen III	Heme metabolism	MS1		FT12920	LIPIDS POS	0.0018177	1.63692	0.180292	736.572	504.171	GlcCer(d35:1)	Ceramide	MS1
FT05987	LIPIDS NEG	0.0024033	2.45195	0.903162	643.287	78.3675	LysoPI(22:6)	Lysoglycerophospholipid	MS1		FT08047	HILIC POS	0.0040515	0.81413	0.0551753	274.092	477.493	Acetylcarnosine||Histidylhydroxyproline||5'-Deoxyadenosine||Asparaginylhistidine||Deoxyadenosine||N-Succinyl-2-amino-6-ketopimelate	Mixed class	MS1
FT06845	HILIC NEG	0.001988	1.16414	0.112616	261.026	507.882	4-Carboxy-2-oxo-3-hexenedioate||4-carboxy-2-hydroxy-cis,cis-muconic acid||4-Carboxy-2-hydroxy-6-methoxy-6-oxohexa-2,4-dienoate||5-Carboxy-2-oxohept-3-enedioate||5-Carboxymethyl-2-hydroxymuconate	Other class	MS1		FT06845	HILIC NEG	0.00028767	1.16414	0.112616	261.026	507.882	4-Carboxy-2-oxo-3-hexenedioate||4-carboxy-2-hydroxy-cis,cis-muconic acid||4-Carboxy-2-hydroxy-6-methoxy-6-oxohexa-2,4-dienoate||5-Carboxy-2-oxohept-3-enedioate||5-Carboxymethyl-2-hydroxymuconate	Other class	MS1
FT05126	HILIC POS	0.00021573	1.77265	0.353172	189.134	508.623	Homo-L-arginine	Other class	MS1		FT06183	HILIC POS	0.0014151	1.28861	0.187781	216.034	348.22	Tryptamine	Other class	MS1
FT03136	HILIC POS	6.1e-05	2.15197	0.865497	144.102	41.5614	(E)-4-(Trimethylammonio)but-2-enoate||2-Amino-3-methylenehexanoic acid	Other class	MS1
FT08651	HILIC POS	0.0030213	2.77865	1.79482	300.108	481.796	S-(2-Methylpropionyl)-dihydrolipoamide-E	Other class	MS1
FT10746	HILIC NEG	0.0022905	1.21434	0.185891	376.118	491.018	Histidyltryptophan	Peptide	MS1
FT13352	HILIC POS	0.0026067	1.60973	0.369693	507.132	517.466	Geranylgeranyl diphosphate	Terpenoid biosynthesis	MS1
FT08894	LIPIDS NEG	0.00043982	1.8566	0.421702	837.62	524.228	Decaprenyl phosphate	Terpenoid biosynthesis	MS1
FT18613	LIPIDS POS	0.0038171	1.13239	0.410829	1065.98	29.7654	TG(65:1)	Triacylglyceride	MS1
FT16358	LIPIDS POS	0.001609	4.1255	1.16908	895.68	560.535	TG(56:12)||TG(54:9)	Triacylglyceride	MS1

[truncated: 5 more sheets: Supplementary Table 11, Supplementary Table 12, Supplementary Table 12B, Supplementary Table 13, Supplementary Table 14]
